# Supplementary material for: Crystal structure of N-de­acetyl­lappa­coni­tine
Source: Acta Crystallogr E Crystallogr Commun. 2015 Jul 15;71(Pt 8):o576–7. doi: 10.1107/S2056989015012335 (PMC4571405; doi:10.1107/S2056989015012335)
Supplement: Supplementary file 1 [file e-71-0o576-sup1.cif]

##############################################################################
#                                                                            #
# This CIF contains the data in a paper accepted for publication in          #
# Acta Crystallographica Section E. It conforms to the requirements of       #
# Notes for Authors for Acta Crystallographica Section E, and has been       #
# peer reviewed under the auspices of the IUCr Commission on Journals.       #
#                                                                            #
# Full details of the Crystallographic Information File format               #
# are given in the paper "The Crystallographic Information File (CIF):       #
# a New Standard Archive File for Crystallography" by S. R. Hall, F. H.      #
# Allen and I. D. Brown [Acta Cryst. (1991), A47, 655-685].                  #
#                                                                            #
# The current version of the core CIF dictionary is obtainable from          #
# ftp://ftp.iucr.org/pub/cif_core.dic.                                       #
#                                                                            #
# Software is freely available for graphical display of the structure(s)     #
# in this CIF. For information consult the CIF software page                 #
# http://www.iucr.org/resources/cif/software.                                #
#                                                                            #
# This file may be used for bona fide research purposes within the           #
# scientific community so long as proper attribution is given to the journal # 
# article from which it was obtained.                                        #
#                                                                            #
##############################################################################
data_I
_audit_creation_method     SHELXL-97
_database_code_depnum_ccdc_archive     'CCDC 1409115'
_chemical_name_systematic     ?
_chemical_name_common     ?
_chemical_formula_moiety     'C30 H42 N2 O7'
_chemical_formula_sum     'C30 H42 N2 O7'
_chemical_formula_weight     542.66
_chemical_melting_point     ?
_symmetry_cell_setting     orthorhombic
_symmetry_space_group_name_H-M     'P 21 21 21'
_symmetry_space_group_name_Hall     'P 2ac 2ab'
loop_
    _symmetry_equiv_pos_as_xyz
    'x, y, z'
    '-x+1/2, -y, z+1/2'
    'x+1/2, -y+1/2, -z'
    '-x, y+1/2, -z+1/2'
_cell_length_a     11.7090(3)
_cell_length_b     13.2040(4)
_cell_length_c     35.7380(9)
_cell_angle_alpha     90.00
_cell_angle_beta     90.00
_cell_angle_gamma     90.00
_cell_volume     5525.3(3)
_cell_formula_units_Z     8
_cell_measurement_reflns_used     7732
_cell_measurement_theta_min     3.57
_cell_measurement_theta_max     66.90
_cell_measurement_temperature     173(2)
_exptl_crystal_description     'prism'
_exptl_crystal_colour     'colourless'
_exptl_crystal_size_max     0.30
_exptl_crystal_size_mid     0.30
_exptl_crystal_size_min     0.30
_exptl_crystal_density_diffrn     1.305
_exptl_crystal_density_meas     ?
_exptl_crystal_density_method     'not measured'
_exptl_crystal_F_000     2336
_exptl_absorpt_coefficient_mu     0.753
_exptl_absorpt_correction_type     multi-scan
_exptl_absorpt_process_details
;
(SADABS; Bruker, 2002)
;
_exptl_absorpt_correction_T_min     0.8057
_exptl_absorpt_correction_T_max     0.8057
_exptl_special_details     ?
_diffrn_ambient_temperature     173(2)
_diffrn_radiation_type     CuK\a
_diffrn_radiation_wavelength     1.54184
_diffrn_radiation_source     'fine-focus sealed tube'
_diffrn_radiation_monochromator     graphite
_diffrn_measurement_device_type     'Bruker SMART CCD area-detector'
_diffrn_measurement_method     'phi and omega scans'
_diffrn_detector_area_resol_mean     ?
_diffrn_reflns_number     18595
_diffrn_reflns_av_R_equivalents     0.0302
_diffrn_reflns_av_sigmaI/netI     0.0402
_diffrn_reflns_theta_min     2.47
_diffrn_reflns_theta_max     65.00
_diffrn_reflns_theta_full     65.00
_diffrn_measured_fraction_theta_max     0.987
_diffrn_measured_fraction_theta_full     0.987
_diffrn_reflns_limit_h_min     -13
_diffrn_reflns_limit_h_max     13
_diffrn_reflns_limit_k_min     -12
_diffrn_reflns_limit_k_max     15
_diffrn_reflns_limit_l_min     -42
_diffrn_reflns_limit_l_max     38
_diffrn_standards_number     ?
_diffrn_standards_interval_count     ?
_diffrn_standards_decay_%     ?
_refine_special_details
;
Refinement of <i>F</i>^2^ against ALL reflections. The weighted <i>R</i>-factor
<i>wR</i> and goodness of fit <i>S</i> are based on <i>F</i>^2^, conventional
<i>R</i>-factors <i>R</i> are based on <i>F</i>, with <i>F</i> set to zero for
negative <i>F</i>^2^. The threshold expression of <i>F</i>^2^ >
\s(<i>F</i>^2^) is used only for calculating <i>R</i>-factors(gt) <i>etc</i>.
and is not relevant to the choice of reflections for refinement.
<i>R</i>-factors based on <i>F</i>^2^ are statistically about twice as large
as those based on <i>F</i>, and <i>R</i>- factors based on ALL data will be
even larger.
;
_reflns_number_total     8477
_reflns_number_gt     7744
_reflns_threshold_expression     >2sigma(I)
_refine_ls_structure_factor_coef     Fsqd
_refine_ls_matrix_type     full
_refine_ls_R_factor_all     0.0455
_refine_ls_R_factor_gt     0.0415
_refine_ls_wR_factor_gt     0.1078
_refine_ls_wR_factor_ref     0.1106
_refine_ls_goodness_of_fit_ref     1.016
_refine_ls_restrained_S_all     1.016
_refine_ls_number_reflns     8477
_refine_ls_number_parameters     713
_refine_ls_number_restraints     0
_refine_ls_hydrogen_treatment     constr
_refine_ls_weighting_scheme     calc
_refine_ls_weighting_details
         'calc w=1/[\s^2^(Fo^2^)+(0.0677P)^2^+0.5213P] where P=(Fo^2^+2Fc^2^)/3'
_atom_sites_solution_hydrogens     geom
_atom_sites_solution_primary     direct
_atom_sites_solution_secondary     difmap
_refine_ls_shift/su_max     0.001
_refine_ls_shift/su_mean     0.000
_refine_diff_density_max     0.255
_refine_diff_density_min     -0.193
_refine_ls_extinction_method     none
_refine_ls_extinction_coef     ?
loop_
    _atom_type_symbol
    _atom_type_description
    _atom_type_scat_dispersion_real
    _atom_type_scat_dispersion_imag
    _atom_type_scat_source
    'C' 'C' 0.0181 0.0091
                         'International Tables Vol C Tables 4.2.6.8 and 6.1.1.4'
    'H' 'H' 0.0000 0.0000
                         'International Tables Vol C Tables 4.2.6.8 and 6.1.1.4'
    'N' 'N' 0.0311 0.0180
                         'International Tables Vol C Tables 4.2.6.8 and 6.1.1.4'
    'O' 'O' 0.0492 0.0322
                         'International Tables Vol C Tables 4.2.6.8 and 6.1.1.4'
_computing_data_collection
;
SMART (Bruker, 2002)
;
_computing_cell_refinement
;
SAINT (Bruker, 2002)
;
_computing_data_reduction
;
SAINT (Bruker, 2002)
;
_computing_structure_solution
;
SHELXTL (Sheldrick, 2008)
;
_computing_structure_refinement
;
SHELXTL (Sheldrick, 2008)
;
_computing_molecular_graphics
;
SHELXTL (Sheldrick, 2008) and Mercury (Macrae <i>et al.</i>,
2008)
;
_computing_publication_material
;
SHELXTL (Sheldrick, 2008)
;
loop_
    _atom_site_type_symbol
    _atom_site_label
    _atom_site_fract_x
    _atom_site_fract_y
    _atom_site_fract_z
    _atom_site_U_iso_or_equiv
    _atom_site_adp_type
    _atom_site_calc_flag
    _atom_site_refinement_flags
    _atom_site_occupancy
    _atom_site_symmetry_multiplicity
    _atom_site_disorder_assembly
    _atom_site_disorder_group
    C C1 0.2568(2) 0.43649(19) 0.54143(6) 0.0422(6) Uani d . 1 1 . .
    H H1 0.3404 0.4330 0.5358 0.051 Uiso calc R 1 1 . .
    C C2 0.2385(2) 0.3917(2) 0.58046(6) 0.0505(6) Uani d . 1 1 . .
    H H2A 0.3022 0.4132 0.5968 0.061 Uiso calc R 1 1 . .
    H H2B 0.1671 0.4198 0.5911 0.061 Uiso calc R 1 1 . .
    C C3 0.2312(2) 0.2773(2) 0.58093(7) 0.0527(7) Uani d . 1 1 . .
    H H3A 0.3069 0.2479 0.5751 0.063 Uiso calc R 1 1 . .
    H H3B 0.2081 0.2538 0.6061 0.063 Uiso calc R 1 1 . .
    C C4 0.1451(2) 0.24306(19) 0.55241(6) 0.0401(5) Uani d . 1 1 . .
    C C5 0.1853(2) 0.26898(18) 0.51258(6) 0.0359(5) Uani d . 1 1 . .
    H H5 0.2602 0.2362 0.5067 0.043 Uiso calc R 1 1 . .
    C C6 0.0911(2) 0.23517(18) 0.48488(6) 0.0388(5) Uani d . 1 1 . .
    H H6A 0.1250 0.2038 0.4623 0.047 Uiso calc R 1 1 . .
    H H6B 0.0387 0.1860 0.4968 0.047 Uiso calc R 1 1 . .
    C C7 0.02808(19) 0.33336(18) 0.47485(6) 0.0364(5) Uani d . 1 1 . .
    H H7 -0.0564 0.3221 0.4754 0.044 Uiso calc R 1 1 . .
    C C8 0.06474(19) 0.37144(19) 0.43617(6) 0.0380(5) Uani d . 1 1 . .
    C C9 0.19841(18) 0.37717(18) 0.43412(6) 0.0362(5) Uani d . 1 1 . .
    C C10 0.25048(19) 0.41825(18) 0.47103(6) 0.0369(5) Uani d . 1 1 . .
    H H10 0.3308 0.3927 0.4721 0.044 Uiso calc R 1 1 . .
    C C11 0.19213(18) 0.38589(18) 0.50856(6) 0.0342(5) Uani d . 1 1 . .
    C C12 0.2580(3) 0.5349(2) 0.46378(7) 0.0541(7) Uani d . 1 1 . .
    H H12A 0.2160 0.5725 0.4834 0.065 Uiso calc R 1 1 . .
    H H12B 0.3387 0.5574 0.4640 0.065 Uiso calc R 1 1 . .
    C C13 0.2039(2) 0.5545(2) 0.42508(7) 0.0503(6) Uani d . 1 1 . .
    H H13 0.2413 0.6133 0.4124 0.060 Uiso calc R 1 1 . .
    C C14 0.2339(2) 0.4561(2) 0.40577(6) 0.0454(6) Uani d . 1 1 . .
    H H14 0.3185 0.4527 0.4022 0.054 Uiso calc R 1 1 . .
    C C15 0.0062(2) 0.4726(2) 0.42595(7) 0.0480(6) Uani d . 1 1 . .
    H H15A -0.0228 0.4664 0.4000 0.058 Uiso calc R 1 1 . .
    H H15B -0.0612 0.4803 0.4424 0.058 Uiso calc R 1 1 . .
    C C16 0.0749(3) 0.5707(2) 0.42826(7) 0.0531(7) Uani d . 1 1 . .
    H H16 0.0586 0.6035 0.4529 0.064 Uiso calc R 1 1 . .
    C C17 0.06348(18) 0.40758(17) 0.50614(6) 0.0336(5) Uani d . 1 1 . .
    H H17 0.0497 0.4792 0.4982 0.040 Uiso calc R 1 1 . .
    C C18 0.0243(2) 0.28618(19) 0.55827(7) 0.0415(5) Uani d . 1 1 . .
    H H18A -0.0319 0.2410 0.5460 0.050 Uiso calc R 1 1 . .
    H H18B 0.0070 0.2875 0.5854 0.050 Uiso calc R 1 1 . .
    C C19 0.0950(2) 0.0736(2) 0.57788(7) 0.0531(7) Uani d . 1 1 . .
    C C20 0.3107(4) 0.6053(3) 0.55720(12) 0.0920(12) Uani d . 1 1 . .
    H H20A 0.3241 0.5891 0.5836 0.138 Uiso calc R 1 1 . .
    H H20B 0.2859 0.6760 0.5550 0.138 Uiso calc R 1 1 . .
    H H20C 0.3814 0.5956 0.5430 0.138 Uiso calc R 1 1 . .
    C C21 -0.0699(4) 0.6774(3) 0.40392(12) 0.1110(17) Uani d . 1 1 . .
    H H21A -0.1243 0.6210 0.4037 0.167 Uiso calc R 1 1 . .
    H H21B -0.0878 0.7241 0.3834 0.167 Uiso calc R 1 1 . .
    H H21C -0.0751 0.7133 0.4278 0.167 Uiso calc R 1 1 . .
    C C22 0.2309(3) 0.4802(3) 0.34001(8) 0.0855(11) Uani d . 1 1 . .
    H H22A 0.2215 0.5538 0.3417 0.128 Uiso calc R 1 1 . .
    H H22B 0.1949 0.4556 0.3170 0.128 Uiso calc R 1 1 . .
    H H22C 0.3124 0.4635 0.3396 0.128 Uiso calc R 1 1 . .
    C C23 -0.1048(2) 0.4258(2) 0.54681(7) 0.0426(5) Uani d . 1 1 . .
    H H23A -0.1374 0.4002 0.5706 0.051 Uiso calc R 1 1 . .
    H H23B -0.1514 0.3981 0.5261 0.051 Uiso calc R 1 1 . .
    C C24 -0.1135(3) 0.5397(2) 0.54635(9) 0.0624(8) Uani d . 1 1 . .
    H H24A -0.0592 0.5682 0.5644 0.094 Uiso calc R 1 1 . .
    H H24B -0.1912 0.5600 0.5532 0.094 Uiso calc R 1 1 . .
    H H24C -0.0957 0.5648 0.5212 0.094 Uiso calc R 1 1 . .
    C C25 0.39217(18) 0.08850(16) 0.71788(6) 0.0320(5) Uani d . 1 1 . .
    H H25 0.4767 0.0942 0.7212 0.038 Uiso calc R 1 1 . .
    C C26 0.3616(2) 0.14105(18) 0.68090(6) 0.0408(5) Uani d . 1 1 . .
    H H26A 0.4200 0.1237 0.6619 0.049 Uiso calc R 1 1 . .
    H H26B 0.2873 0.1148 0.6720 0.049 Uiso calc R 1 1 . .
    C C27 0.3544(2) 0.25473(18) 0.68429(6) 0.0399(5) Uani d . 1 1 . .
    H H27A 0.3261 0.2841 0.6605 0.048 Uiso calc R 1 1 . .
    H H27B 0.4311 0.2831 0.6894 0.048 Uiso calc R 1 1 . .
    C C28 0.27342(18) 0.28149(16) 0.71598(6) 0.0313(5) Uani d . 1 1 . .
    C C29 0.32419(18) 0.24848(16) 0.75345(6) 0.0309(4) Uani d . 1 1 . .
    H H29 0.3994 0.2820 0.7582 0.037 Uiso calc R 1 1 . .
    C C30 0.2373(2) 0.27287(16) 0.78494(6) 0.0364(5) Uani d . 1 1 . .
    H H30A 0.2768 0.3006 0.8072 0.044 Uiso calc R 1 1 . .
    H H30B 0.1802 0.3228 0.7762 0.044 Uiso calc R 1 1 . .
    C C31 0.18008(18) 0.17164(16) 0.79424(6) 0.0334(5) Uani d . 1 1 . .
    H H31 0.0956 0.1804 0.7967 0.040 Uiso calc R 1 1 . .
    C C32 0.22999(19) 0.12554(17) 0.83008(6) 0.0350(5) Uani d . 1 1 . .
    C C33 0.36444(19) 0.12486(17) 0.82810(6) 0.0338(5) Uani d . 1 1 . .
    C C34 0.40731(17) 0.09500(16) 0.78846(6) 0.0312(4) Uani d . 1 1 . .
    H H34 0.4846 0.1263 0.7856 0.037 Uiso calc R 1 1 . .
    C C35 0.33562(16) 0.13118(15) 0.75396(5) 0.0272(4) Uani d . 1 1 . .
    C C36 0.42728(19) -0.02177(18) 0.79183(6) 0.0383(5) Uani d . 1 1 . .
    H H36A 0.3865 -0.0580 0.7716 0.046 Uiso calc R 1 1 . .
    H H36B 0.5097 -0.0376 0.7900 0.046 Uiso calc R 1 1 . .
    C C37 0.38056(19) -0.05397(17) 0.83042(6) 0.0361(5) Uani d . 1 1 . .
    H H37 0.4222 -0.1147 0.8401 0.043 Uiso calc R 1 1 . .
    C C38 0.41089(19) 0.03980(18) 0.85266(6) 0.0369(5) Uani d . 1 1 . .
    H H38 0.4959 0.0458 0.8539 0.044 Uiso calc R 1 1 . .
    C C39 0.17956(19) 0.01971(18) 0.83848(6) 0.0391(5) Uani d . 1 1 . .
    H H39A 0.1624 0.0166 0.8656 0.047 Uiso calc R 1 1 . .
    H H39B 0.1059 0.0142 0.8250 0.047 Uiso calc R 1 1 . .
    C C40 0.2514(2) -0.07378(17) 0.82849(6) 0.0366(5) Uani d . 1 1 . .
    H H40 0.2319 -0.0947 0.8024 0.044 Uiso calc R 1 1 . .
    C C41 0.20902(16) 0.10515(16) 0.75957(6) 0.0284(4) Uani d . 1 1 . .
    H H41 0.1999 0.0317 0.7657 0.034 Uiso calc R 1 1 . .
    C C42 0.15309(19) 0.23520(17) 0.71190(6) 0.0367(5) Uani d . 1 1 . .
    H H42A 0.0981 0.2770 0.7262 0.044 Uiso calc R 1 1 . .
    H H42B 0.1304 0.2374 0.6852 0.044 Uiso calc R 1 1 . .
    C C43 0.21456(19) 0.45045(17) 0.69410(6) 0.0368(5) Uani d . 1 1 . .
    C C44 0.4515(3) -0.0713(2) 0.69438(9) 0.0706(9) Uani d . 1 1 . .
    H H44A 0.4605 -0.0428 0.6692 0.106 Uiso calc R 1 1 . .
    H H44B 0.4286 -0.1425 0.6924 0.106 Uiso calc R 1 1 . .
    H H44C 0.5242 -0.0667 0.7079 0.106 Uiso calc R 1 1 . .
    C C45 0.4057(3) -0.0248(2) 0.91444(7) 0.0575(7) Uani d . 1 1 . .
    H H45A 0.3667 -0.0890 0.9092 0.086 Uiso calc R 1 1 . .
    H H45B 0.3901 -0.0041 0.9403 0.086 Uiso calc R 1 1 . .
    H H45C 0.4882 -0.0337 0.9110 0.086 Uiso calc R 1 1 . .
    C C46 0.1203(2) -0.2031(2) 0.84451(8) 0.0578(7) Uani d . 1 1 . .
    H H46A 0.0578 -0.1553 0.8490 0.087 Uiso calc R 1 1 . .
    H H46B 0.1102 -0.2630 0.8604 0.087 Uiso calc R 1 1 . .
    H H46C 0.1200 -0.2236 0.8182 0.087 Uiso calc R 1 1 . .
    C C47 0.02761(19) 0.09681(19) 0.72501(7) 0.0428(6) Uani d . 1 1 . .
    H H47A -0.0084 0.1189 0.7013 0.051 Uiso calc R 1 1 . .
    H H47B -0.0132 0.1307 0.7458 0.051 Uiso calc R 1 1 . .
    C C48 0.0124(2) -0.0161(2) 0.72891(10) 0.0645(8) Uani d . 1 1 . .
    H H48A 0.0617 -0.0509 0.7109 0.097 Uiso calc R 1 1 . .
    H H48B -0.0675 -0.0339 0.7241 0.097 Uiso calc R 1 1 . .
    H H48C 0.0332 -0.0368 0.7543 0.097 Uiso calc R 1 1 . .
    C C1' 0.0897(2) -0.0336(2) 0.56605(8) 0.0553(7) Uani d . 1 1 . .
    C C2' 0.0381(2) -0.1087(3) 0.58835(9) 0.0642(8) Uani d . 1 1 . .
    C C3' 0.0275(3) -0.2063(3) 0.57384(13) 0.0817(11) Uani d . 1 1 . .
    H H3' -0.0092 -0.2571 0.5883 0.098 Uiso calc R 1 1 . .
    C C4' 0.0689(4) -0.2303(3) 0.53928(13) 0.0997(14) Uani d . 1 1 . .
    H H4' 0.0612 -0.2974 0.5300 0.120 Uiso calc R 1 1 . .
    C C5' 0.1214(5) -0.1580(3) 0.51803(12) 0.1061(15) Uani d . 1 1 . .
    H H5' 0.1517 -0.1752 0.4942 0.127 Uiso calc R 1 1 . .
    C C6' 0.1303(4) -0.0612(3) 0.53097(9) 0.0766(10) Uani d . 1 1 . .
    H H6' 0.1653 -0.0114 0.5156 0.092 Uiso calc R 1 1 . .
    C C1'' 0.22222(19) 0.55868(17) 0.70302(6) 0.0365(5) Uani d . 1 1 . .
    C C2'' 0.1771(3) 0.6321(2) 0.67866(8) 0.0542(7) Uani d . 1 1 . .
    C C3'' 0.1854(3) 0.7340(2) 0.68911(10) 0.0672(9) Uani d . 1 1 . .
    H H3'' 0.1571 0.7846 0.6727 0.081 Uiso calc R 1 1 . .
    C C4'' 0.2335(3) 0.7625(2) 0.72248(10) 0.0643(8) Uani d . 1 1 . .
    H H4'' 0.2361 0.8321 0.7292 0.077 Uiso calc R 1 1 . .
    C C5'' 0.2778(2) 0.6908(2) 0.74615(8) 0.0548(7) Uani d . 1 1 . .
    H H5'' 0.3122 0.7106 0.7691 0.066 Uiso calc R 1 1 . .
    C C6'' 0.2721(2) 0.59137(19) 0.73669(7) 0.0429(5) Uani d . 1 1 . .
    H H6'' 0.3029 0.5424 0.7533 0.051 Uiso calc R 1 1 . .
    N N1 -0.0034(3) -0.0889(3) 0.62340(8) 0.0928(10) Uani d . 1 1 . .
    H H1A 0.0242 -0.0281 0.6312 0.111 Uiso d R 1 1 . .
    H H1B 0.0201 -0.1384 0.6394 0.111 Uiso d R 1 1 . .
    N N2 0.01194(16) 0.38839(15) 0.54309(5) 0.0373(4) Uani d . 1 1 . .
    N N3 0.1290(3) 0.6066(2) 0.64485(7) 0.0889(10) Uani d . 1 1 . .
    H H3C 0.0735 0.6526 0.6394 0.107 Uiso d R 1 1 . .
    H H3D 0.0974 0.5438 0.6467 0.107 Uiso d R 1 1 . .
    N N4 0.14633(14) 0.13030(14) 0.72516(5) 0.0328(4) Uani d . 1 1 . .
    O O1 0.0612(2) 0.10686(18) 0.60764(5) 0.0740(6) Uani d . 1 1 . .
    O O2 0.14170(17) 0.13201(13) 0.55120(4) 0.0500(4) Uani d . 1 1 . .
    O O3 0.24945(15) 0.28229(13) 0.42563(4) 0.0443(4) Uani d . 1 1 . .
    H H3 0.2200 0.2586 0.4061 0.066 Uiso calc R 1 1 . .
    O O4 0.02651(16) 0.29539(14) 0.41009(5) 0.0487(4) Uani d . 1 1 . .
    H H4 0.0438 0.3130 0.3882 0.073 Uiso calc R 1 1 . .
    O O5 0.17912(16) 0.43398(15) 0.37103(4) 0.0538(5) Uani d . 1 1 . .
    O O6 0.0426(2) 0.63931(16) 0.39921(6) 0.0710(6) Uani d . 1 1 . .
    O O7 0.22516(17) 0.54113(14) 0.54284(5) 0.0554(5) Uani d . 1 1 . .
    O O8 0.16607(18) 0.41487(13) 0.66696(5) 0.0538(5) Uani d . 1 1 . .
    O O9 0.26648(14) 0.39190(11) 0.71983(4) 0.0373(3) Uani d . 1 1 . .
    O O10 0.36612(14) -0.01612(12) 0.71417(4) 0.0407(4) Uani d . 1 1 . .
    O O11 0.19519(16) 0.19342(13) 0.85988(4) 0.0490(4) Uani d . 1 1 . .
    H H11 0.2113 0.1673 0.8806 0.059 Uiso d R 1 1 . .
    O O12 0.36556(16) 0.05052(14) 0.88956(4) 0.0481(4) Uani d . 1 1 . .
    O O13 0.22545(14) -0.15629(13) 0.85308(4) 0.0448(4) Uani d . 1 1 . .
    O O14 0.41392(15) 0.21944(12) 0.83770(4) 0.0441(4) Uani d . 1 1 . .
    H H14A 0.3753 0.2467 0.8599 0.053 Uiso d R 1 1 . .
loop_
    _atom_site_aniso_label
    _atom_site_aniso_U_11
    _atom_site_aniso_U_22
    _atom_site_aniso_U_33
    _atom_site_aniso_U_12
    _atom_site_aniso_U_13
    _atom_site_aniso_U_23
    C1 0.0410(12) 0.0460(14) 0.0396(12) -0.0053(11) -0.0029(10) -0.0089(11)
    C2 0.0540(14) 0.0645(18) 0.0329(12) -0.0067(14) -0.0057(11) -0.0124(12)
    C3 0.0592(15) 0.0672(19) 0.0317(12) 0.0090(14) -0.0042(11) 0.0023(12)
    C4 0.0501(13) 0.0397(14) 0.0304(11) 0.0055(11) 0.0030(10) 0.0013(10)
    C5 0.0430(11) 0.0346(13) 0.0300(10) 0.0044(10) 0.0022(9) -0.0028(9)
    C6 0.0528(13) 0.0309(12) 0.0328(11) -0.0056(11) 0.0021(10) -0.0010(9)
    C7 0.0375(11) 0.0377(13) 0.0339(11) -0.0049(10) 0.0020(9) -0.0020(10)
    C8 0.0419(12) 0.0401(14) 0.0319(11) 0.0001(10) -0.0036(9) 0.0001(10)
    C9 0.0404(11) 0.0365(13) 0.0318(11) 0.0025(10) 0.0049(9) -0.0010(9)
    C10 0.0363(11) 0.0398(13) 0.0346(11) -0.0016(10) 0.0037(9) -0.0031(10)
    C11 0.0359(10) 0.0376(13) 0.0290(10) 0.0020(10) 0.0004(9) -0.0028(9)
    C12 0.0649(16) 0.0497(16) 0.0476(14) -0.0161(14) 0.0096(13) -0.0014(13)
    C13 0.0678(16) 0.0390(14) 0.0440(13) -0.0073(13) 0.0152(12) 0.0097(11)
    C14 0.0482(12) 0.0507(15) 0.0373(12) 0.0017(12) 0.0070(10) 0.0046(11)
    C15 0.0514(13) 0.0521(16) 0.0403(13) 0.0120(12) 0.0034(11) 0.0064(12)
    C16 0.0776(18) 0.0401(14) 0.0415(13) 0.0126(14) 0.0174(13) 0.0076(11)
    C17 0.0403(11) 0.0304(12) 0.0302(10) 0.0013(9) 0.0027(9) -0.0005(9)
    C18 0.0490(13) 0.0394(14) 0.0359(12) 0.0039(11) 0.0088(10) 0.0037(10)
    C19 0.0596(15) 0.0547(17) 0.0449(14) 0.0114(14) 0.0035(12) 0.0175(13)
    C20 0.107(3) 0.060(2) 0.109(3) -0.020(2) -0.031(2) -0.026(2)
    C21 0.126(3) 0.095(3) 0.112(3) 0.070(3) 0.051(3) 0.049(3)
    C22 0.096(2) 0.120(3) 0.0402(15) 0.004(2) 0.0096(16) 0.0289(18)
    C23 0.0408(11) 0.0427(14) 0.0443(12) -0.0018(11) 0.0094(10) -0.0046(11)
    C24 0.0607(16) 0.0464(17) 0.080(2) 0.0064(14) 0.0222(15) -0.0036(15)
    C25 0.0344(10) 0.0266(11) 0.0352(11) -0.0008(9) 0.0069(9) -0.0022(9)
    C26 0.0531(13) 0.0394(13) 0.0300(11) -0.0009(11) 0.0092(10) -0.0009(10)
    C27 0.0517(13) 0.0338(13) 0.0341(11) -0.0029(11) 0.0052(10) 0.0083(10)
    C28 0.0401(11) 0.0230(11) 0.0309(10) -0.0018(9) -0.0039(9) 0.0014(8)
    C29 0.0367(10) 0.0242(11) 0.0317(10) -0.0015(9) -0.0028(9) -0.0022(9)
    C30 0.0543(13) 0.0243(11) 0.0308(10) 0.0111(10) -0.0008(10) -0.0002(9)
    C31 0.0354(10) 0.0297(12) 0.0351(11) 0.0092(9) 0.0042(9) 0.0005(9)
    C32 0.0416(11) 0.0325(12) 0.0309(10) 0.0075(10) 0.0079(9) 0.0010(9)
    C33 0.0409(11) 0.0282(12) 0.0324(11) -0.0012(10) -0.0019(9) -0.0016(9)
    C34 0.0307(9) 0.0291(12) 0.0338(11) 0.0006(9) 0.0024(8) 0.0009(9)
    C35 0.0304(9) 0.0233(11) 0.0278(10) -0.0007(8) 0.0010(8) -0.0006(8)
    C36 0.0427(11) 0.0337(12) 0.0386(12) 0.0092(10) 0.0065(10) 0.0072(10)
    C37 0.0418(12) 0.0299(12) 0.0367(11) 0.0070(10) 0.0006(9) 0.0087(9)
    C38 0.0355(10) 0.0406(13) 0.0347(11) 0.0011(10) -0.0011(9) 0.0046(10)
    C39 0.0363(10) 0.0428(14) 0.0382(12) 0.0029(10) 0.0061(9) 0.0104(10)
    C40 0.0452(12) 0.0309(12) 0.0337(11) -0.0005(10) -0.0017(9) 0.0065(9)
    C41 0.0306(10) 0.0224(10) 0.0323(10) 0.0010(8) 0.0027(8) 0.0026(8)
    C42 0.0416(11) 0.0313(12) 0.0372(11) 0.0007(10) -0.0066(9) 0.0037(10)
    C43 0.0458(12) 0.0311(12) 0.0335(11) -0.0012(10) 0.0023(9) 0.0058(9)
    C44 0.098(2) 0.0424(16) 0.0711(19) 0.0198(17) 0.0277(18) -0.0096(14)
    C45 0.0682(16) 0.0618(18) 0.0424(13) 0.0017(15) -0.0074(12) 0.0179(13)
    C46 0.0608(16) 0.0573(18) 0.0553(15) -0.0205(15) -0.0011(13) 0.0116(13)
    C47 0.0357(11) 0.0384(14) 0.0543(14) -0.0030(10) -0.0076(10) 0.0064(11)
    C48 0.0518(15) 0.0461(17) 0.095(2) -0.0143(13) -0.0165(15) 0.0080(16)
    C1' 0.0630(15) 0.0443(16) 0.0587(16) 0.0072(14) 0.0055(13) 0.0178(13)
    C2' 0.0569(15) 0.064(2) 0.0711(19) 0.0147(16) 0.0082(14) 0.0300(16)
    C3' 0.078(2) 0.049(2) 0.118(3) -0.0027(17) 0.004(2) 0.032(2)
    C4' 0.128(4) 0.054(2) 0.117(3) -0.021(2) 0.021(3) -0.001(2)
    C5' 0.168(4) 0.050(2) 0.101(3) -0.022(3) 0.044(3) -0.010(2)
    C6' 0.106(3) 0.054(2) 0.070(2) -0.010(2) 0.0229(19) 0.0025(16)
    C1'' 0.0412(11) 0.0269(12) 0.0413(12) 0.0021(10) 0.0055(10) 0.0039(9)
    C2'' 0.0719(17) 0.0382(15) 0.0524(15) 0.0052(14) -0.0059(13) 0.0087(12)
    C3'' 0.089(2) 0.0286(14) 0.083(2) 0.0108(15) -0.0110(18) 0.0108(14)
    C4'' 0.0712(18) 0.0291(14) 0.093(2) 0.0004(14) -0.0004(17) -0.0093(15)
    C5'' 0.0589(15) 0.0367(14) 0.0689(17) -0.0007(13) -0.0072(14) -0.0109(13)
    C6'' 0.0450(12) 0.0373(14) 0.0463(13) 0.0005(11) 0.0011(10) -0.0011(11)
    N1 0.115(2) 0.087(2) 0.0763(19) 0.014(2) 0.0178(18) 0.0409(18)
    N2 0.0414(10) 0.0371(11) 0.0335(9) 0.0000(9) 0.0076(8) -0.0006(8)
    N3 0.145(3) 0.0551(16) 0.0664(16) 0.0170(19) -0.0368(18) 0.0142(14)
    N4 0.0334(8) 0.0272(10) 0.0378(9) -0.0026(8) -0.0044(7) 0.0050(8)
    O1 0.1100(17) 0.0679(14) 0.0440(10) 0.0173(14) 0.0202(11) 0.0133(10)
    O2 0.0732(11) 0.0378(10) 0.0391(9) 0.0081(9) 0.0077(8) 0.0060(7)
    O3 0.0529(9) 0.0415(10) 0.0384(8) 0.0108(8) 0.0026(7) -0.0044(7)
    O4 0.0586(10) 0.0535(11) 0.0339(8) -0.0027(9) -0.0060(8) -0.0057(8)
    O5 0.0633(11) 0.0652(12) 0.0329(8) 0.0044(10) 0.0075(8) 0.0056(8)
    O6 0.0880(14) 0.0576(13) 0.0673(12) 0.0311(12) 0.0275(11) 0.0269(10)
    O7 0.0685(11) 0.0434(11) 0.0543(10) -0.0052(9) -0.0096(9) -0.0171(9)
    O8 0.0842(13) 0.0365(9) 0.0406(9) 0.0002(9) -0.0173(9) 0.0018(8)
    O9 0.0536(9) 0.0210(7) 0.0374(8) 0.0001(7) -0.0058(7) 0.0033(6)
    O10 0.0546(9) 0.0263(8) 0.0411(8) 0.0031(7) 0.0062(8) -0.0068(7)
    O11 0.0695(11) 0.0457(10) 0.0319(8) 0.0154(9) 0.0094(8) -0.0014(7)
    O12 0.0626(10) 0.0508(11) 0.0309(8) 0.0075(9) -0.0024(7) 0.0074(7)
    O13 0.0534(9) 0.0359(9) 0.0452(9) -0.0099(8) -0.0054(8) 0.0136(7)
    O14 0.0593(10) 0.0344(9) 0.0387(8) -0.0057(8) -0.0036(8) -0.0029(7)
_geom_special_details
;
All e.s.d.'s (except the e.s.d. in the dihedral angle between two l.s. planes)
are estimated using the full covariance matrix. The cell e.s.d.'s are taken
into account individually in the estimation of e.s.d.'s in distances, angles
and torsion angles; correlations between e.s.d.'s in cell parameters are only
used when they are defined by crystal symmetry. An approximate (isotropic)
treatment of cell e.s.d.'s is used for estimating e.s.d.'s involving l.s.
planes.
;
loop_
    _geom_bond_atom_site_label_1
    _geom_bond_atom_site_label_2
    _geom_bond_site_symmetry_2
    _geom_bond_distance
    _geom_bond_publ_flag
    C1 O7 . 1.431(3) ?
    C1 C2 . 1.530(3) ?
    C1 C11 . 1.549(3) ?
    C1 H1 . 1.0000 ?
    C2 C3 . 1.512(4) ?
    C2 H2A . 0.9900 ?
    C2 H2B . 0.9900 ?
    C3 C4 . 1.504(3) ?
    C3 H3A . 0.9900 ?
    C3 H3B . 0.9900 ?
    C4 O2 . 1.467(3) ?
    C4 C5 . 1.538(3) ?
    C4 C18 . 1.539(3) ?
    C5 C6 . 1.548(3) ?
    C5 C11 . 1.552(3) ?
    C5 H5 . 1.0000 ?
    C6 C7 . 1.534(3) ?
    C6 H6A . 0.9900 ?
    C6 H6B . 0.9900 ?
    C7 C8 . 1.532(3) ?
    C7 C17 . 1.544(3) ?
    C7 H7 . 1.0000 ?
    C8 O4 . 1.441(3) ?
    C8 C15 . 1.546(3) ?
    C8 C9 . 1.569(3) ?
    C9 O3 . 1.421(3) ?
    C9 C14 . 1.511(3) ?
    C9 C10 . 1.551(3) ?
    C10 C12 . 1.565(3) ?
    C10 C11 . 1.565(3) ?
    C10 H10 . 1.0000 ?
    C11 C17 . 1.536(3) ?
    C12 C13 . 1.543(4) ?
    C12 H12A . 0.9900 ?
    C12 H12B . 0.9900 ?
    C13 C14 . 1.513(4) ?
    C13 C16 . 1.530(4) ?
    C13 H13 . 1.0000 ?
    C14 O5 . 1.427(3) ?
    C14 H14 . 1.0000 ?
    C15 C16 . 1.526(4) ?
    C15 H15A . 0.9900 ?
    C15 H15B . 0.9900 ?
    C16 O6 . 1.429(3) ?
    C16 H16 . 1.0000 ?
    C17 N2 . 1.474(3) ?
    C17 H17 . 1.0000 ?
    C18 N2 . 1.462(3) ?
    C18 H18A . 0.9900 ?
    C18 H18B . 0.9900 ?
    C19 O1 . 1.217(3) ?
    C19 O2 . 1.343(3) ?
    C19 C1' . 1.478(4) ?
    C20 O7 . 1.409(4) ?
    C20 H20A . 0.9800 ?
    C20 H20B . 0.9800 ?
    C20 H20C . 0.9800 ?
    C21 O6 . 1.419(4) ?
    C21 H21A . 0.9800 ?
    C21 H21B . 0.9800 ?
    C21 H21C . 0.9800 ?
    C22 O5 . 1.403(3) ?
    C22 H22A . 0.9800 ?
    C22 H22B . 0.9800 ?
    C22 H22C . 0.9800 ?
    C23 N2 . 1.460(3) ?
    C23 C24 . 1.508(4) ?
    C23 H23A . 0.9900 ?
    C23 H23B . 0.9900 ?
    C24 H24A . 0.9800 ?
    C24 H24B . 0.9800 ?
    C24 H24C . 0.9800 ?
    C25 O10 . 1.421(3) ?
    C25 C26 . 1.535(3) ?
    C25 C35 . 1.555(3) ?
    C25 H25 . 1.0000 ?
    C26 C27 . 1.508(3) ?
    C26 H26A . 0.9900 ?
    C26 H26B . 0.9900 ?
    C27 C28 . 1.519(3) ?
    C27 H27A . 0.9900 ?
    C27 H27B . 0.9900 ?
    C28 O9 . 1.467(2) ?
    C28 C29 . 1.528(3) ?
    C28 C42 . 1.543(3) ?
    C29 C30 . 1.551(3) ?
    C29 C35 . 1.555(3) ?
    C29 H29 . 1.0000 ?
    C30 C31 . 1.532(3) ?
    C30 H30A . 0.9900 ?
    C30 H30B . 0.9900 ?
    C31 C32 . 1.534(3) ?
    C31 C41 . 1.556(3) ?
    C31 H31 . 1.0000 ?
    C32 O11 . 1.450(3) ?
    C32 C39 . 1.546(3) ?
    C32 C33 . 1.576(3) ?
    C33 O14 . 1.419(3) ?
    C33 C38 . 1.526(3) ?
    C33 C34 . 1.554(3) ?
    C34 C36 . 1.564(3) ?
    C34 C35 . 1.566(3) ?
    C34 H34 . 1.0000 ?
    C35 C41 . 1.535(3) ?
    C36 C37 . 1.543(3) ?
    C36 H36A . 0.9900 ?
    C36 H36B . 0.9900 ?
    C37 C38 . 1.514(3) ?
    C37 C40 . 1.536(3) ?
    C37 H37 . 1.0000 ?
    C38 O12 . 1.429(3) ?
    C38 H38 . 1.0000 ?
    C39 C40 . 1.536(3) ?
    C39 H39A . 0.9900 ?
    C39 H39B . 0.9900 ?
    C40 O13 . 1.432(3) ?
    C40 H40 . 1.0000 ?
    C41 N4 . 1.470(3) ?
    C41 H41 . 1.0000 ?
    C42 N4 . 1.466(3) ?
    C42 H42A . 0.9900 ?
    C42 H42B . 0.9900 ?
    C43 O8 . 1.218(3) ?
    C43 O9 . 1.346(3) ?
    C43 C1'' . 1.467(3) ?
    C44 O10 . 1.425(3) ?
    C44 H44A . 0.9800 ?
    C44 H44B . 0.9800 ?
    C44 H44C . 0.9800 ?
    C45 O12 . 1.415(3) ?
    C45 H45A . 0.9800 ?
    C45 H45B . 0.9800 ?
    C45 H45C . 0.9800 ?
    C46 O13 . 1.411(3) ?
    C46 H46A . 0.9800 ?
    C46 H46B . 0.9800 ?
    C46 H46C . 0.9800 ?
    C47 N4 . 1.459(3) ?
    C47 C48 . 1.507(4) ?
    C47 H47A . 0.9900 ?
    C47 H47B . 0.9900 ?
    C48 H48A . 0.9800 ?
    C48 H48B . 0.9800 ?
    C48 H48C . 0.9800 ?
    C1' C6' . 1.390(4) ?
    C1' C2' . 1.408(4) ?
    C2' N1 . 1.368(4) ?
    C2' C3' . 1.395(5) ?
    C3' C4' . 1.364(6) ?
    C3' H3' . 0.9500 ?
    C4' C5' . 1.366(5) ?
    C4' H4' . 0.9500 ?
    C5' C6' . 1.363(5) ?
    C5' H5' . 0.9500 ?
    C6' H6' . 0.9500 ?
    C1'' C6'' . 1.405(3) ?
    C1'' C2'' . 1.406(3) ?
    C2'' N3 . 1.375(4) ?
    C2'' C3'' . 1.400(4) ?
    C3'' C4'' . 1.372(4) ?
    C3'' H3'' . 0.9500 ?
    C4'' C5'' . 1.372(4) ?
    C4'' H4'' . 0.9500 ?
    C5'' C6'' . 1.357(3) ?
    C5'' H5'' . 0.9500 ?
    C6'' H6'' . 0.9500 ?
    N1 H1A . 0.9100 ?
    N1 H1B . 0.9100 ?
    N3 H3C . 0.9100 ?
    N3 H3D . 0.9100 ?
    O3 H3 . 0.8400 ?
    O4 H4 . 0.8400 ?
    O11 H11 . 0.8400 ?
    O14 H14A . 0.9800 ?
loop_
    _geom_angle_atom_site_label_1
    _geom_angle_atom_site_label_2
    _geom_angle_atom_site_label_3
    _geom_angle_site_symmetry_1
    _geom_angle_site_symmetry_3
    _geom_angle
    _geom_angle_publ_flag
    O7 C1 C2 . . 107.8(2) ?
    O7 C1 C11 . . 108.43(19) ?
    C2 C1 C11 . . 117.1(2) ?
    O7 C1 H1 . . 107.7 ?
    C2 C1 H1 . . 107.7 ?
    C11 C1 H1 . . 107.7 ?
    C3 C2 C1 . . 113.8(2) ?
    C3 C2 H2A . . 108.8 ?
    C1 C2 H2A . . 108.8 ?
    C3 C2 H2B . . 108.8 ?
    C1 C2 H2B . . 108.8 ?
    H2A C2 H2B . . 107.7 ?
    C4 C3 C2 . . 109.3(2) ?
    C4 C3 H3A . . 109.8 ?
    C2 C3 H3A . . 109.8 ?
    C4 C3 H3B . . 109.8 ?
    C2 C3 H3B . . 109.8 ?
    H3A C3 H3B . . 108.3 ?
    O2 C4 C3 . . 109.8(2) ?
    O2 C4 C5 . . 101.74(18) ?
    C3 C4 C5 . . 110.8(2) ?
    O2 C4 C18 . . 110.4(2) ?
    C3 C4 C18 . . 114.4(2) ?
    C5 C4 C18 . . 108.98(19) ?
    C4 C5 C6 . . 108.03(19) ?
    C4 C5 C11 . . 108.83(18) ?
    C6 C5 C11 . . 105.32(17) ?
    C4 C5 H5 . . 111.5 ?
    C6 C5 H5 . . 111.5 ?
    C11 C5 H5 . . 111.5 ?
    C7 C6 C5 . . 104.39(17) ?
    C7 C6 H6A . . 110.9 ?
    C5 C6 H6A . . 110.9 ?
    C7 C6 H6B . . 110.9 ?
    C5 C6 H6B . . 110.9 ?
    H6A C6 H6B . . 108.9 ?
    C8 C7 C6 . . 110.69(18) ?
    C8 C7 C17 . . 111.72(18) ?
    C6 C7 C17 . . 103.77(17) ?
    C8 C7 H7 . . 110.2 ?
    C6 C7 H7 . . 110.2 ?
    C17 C7 H7 . . 110.2 ?
    O4 C8 C7 . . 105.52(18) ?
    O4 C8 C15 . . 108.17(18) ?
    C7 C8 C15 . . 111.87(19) ?
    O4 C8 C9 . . 108.27(19) ?
    C7 C8 C9 . . 109.72(18) ?
    C15 C8 C9 . . 112.9(2) ?
    O3 C9 C14 . . 110.43(18) ?
    O3 C9 C10 . . 108.94(18) ?
    C14 C9 C10 . . 102.78(19) ?
    O3 C9 C8 . . 112.8(2) ?
    C14 C9 C8 . . 109.8(2) ?
    C10 C9 C8 . . 111.68(17) ?
    C9 C10 C12 . . 103.03(19) ?
    C9 C10 C11 . . 117.51(18) ?
    C12 C10 C11 . . 115.81(19) ?
    C9 C10 H10 . . 106.6 ?
    C12 C10 H10 . . 106.6 ?
    C11 C10 H10 . . 106.6 ?
    C17 C11 C1 . . 116.23(18) ?
    C17 C11 C5 . . 98.06(18) ?
    C1 C11 C5 . . 112.57(18) ?
    C17 C11 C10 . . 109.21(17) ?
    C1 C11 C10 . . 108.58(18) ?
    C5 C11 C10 . . 111.92(18) ?
    C13 C12 C10 . . 106.9(2) ?
    C13 C12 H12A . . 110.3 ?
    C10 C12 H12A . . 110.3 ?
    C13 C12 H12B . . 110.3 ?
    C10 C12 H12B . . 110.3 ?
    H12A C12 H12B . . 108.6 ?
    C14 C13 C16 . . 112.5(2) ?
    C14 C13 C12 . . 99.8(2) ?
    C16 C13 C12 . . 111.2(2) ?
    C14 C13 H13 . . 111.0 ?
    C16 C13 H13 . . 111.0 ?
    C12 C13 H13 . . 111.0 ?
    O5 C14 C9 . . 108.6(2) ?
    O5 C14 C13 . . 117.9(2) ?
    C9 C14 C13 . . 102.86(19) ?
    O5 C14 H14 . . 109.0 ?
    C9 C14 H14 . . 109.0 ?
    C13 C14 H14 . . 109.0 ?
    C16 C15 C8 . . 119.1(2) ?
    C16 C15 H15A . . 107.5 ?
    C8 C15 H15A . . 107.5 ?
    C16 C15 H15B . . 107.5 ?
    C8 C15 H15B . . 107.5 ?
    H15A C15 H15B . . 107.0 ?
    O6 C16 C15 . . 111.0(2) ?
    O6 C16 C13 . . 107.2(2) ?
    C15 C16 C13 . . 113.5(2) ?
    O6 C16 H16 . . 108.3 ?
    C15 C16 H16 . . 108.3 ?
    C13 C16 H16 . . 108.3 ?
    N2 C17 C11 . . 108.60(17) ?
    N2 C17 C7 . . 115.47(18) ?
    C11 C17 C7 . . 100.71(17) ?
    N2 C17 H17 . . 110.5 ?
    C11 C17 H17 . . 110.5 ?
    C7 C17 H17 . . 110.5 ?
    N2 C18 C4 . . 112.4(2) ?
    N2 C18 H18A . . 109.1 ?
    C4 C18 H18A . . 109.1 ?
    N2 C18 H18B . . 109.1 ?
    C4 C18 H18B . . 109.1 ?
    H18A C18 H18B . . 107.8 ?
    O1 C19 O2 . . 123.0(3) ?
    O1 C19 C1' . . 125.6(3) ?
    O2 C19 C1' . . 111.4(2) ?
    O7 C20 H20A . . 109.5 ?
    O7 C20 H20B . . 109.5 ?
    H20A C20 H20B . . 109.5 ?
    O7 C20 H20C . . 109.5 ?
    H20A C20 H20C . . 109.5 ?
    H20B C20 H20C . . 109.5 ?
    O6 C21 H21A . . 109.5 ?
    O6 C21 H21B . . 109.5 ?
    H21A C21 H21B . . 109.5 ?
    O6 C21 H21C . . 109.5 ?
    H21A C21 H21C . . 109.5 ?
    H21B C21 H21C . . 109.5 ?
    O5 C22 H22A . . 109.5 ?
    O5 C22 H22B . . 109.5 ?
    H22A C22 H22B . . 109.5 ?
    O5 C22 H22C . . 109.5 ?
    H22A C22 H22C . . 109.5 ?
    H22B C22 H22C . . 109.5 ?
    N2 C23 C24 . . 113.5(2) ?
    N2 C23 H23A . . 108.9 ?
    C24 C23 H23A . . 108.9 ?
    N2 C23 H23B . . 108.9 ?
    C24 C23 H23B . . 108.9 ?
    H23A C23 H23B . . 107.7 ?
    C23 C24 H24A . . 109.5 ?
    C23 C24 H24B . . 109.5 ?
    H24A C24 H24B . . 109.5 ?
    C23 C24 H24C . . 109.5 ?
    H24A C24 H24C . . 109.5 ?
    H24B C24 H24C . . 109.5 ?
    O10 C25 C26 . . 108.00(17) ?
    O10 C25 C35 . . 109.78(16) ?
    C26 C25 C35 . . 116.81(17) ?
    O10 C25 H25 . . 107.3 ?
    C26 C25 H25 . . 107.3 ?
    C35 C25 H25 . . 107.3 ?
    C27 C26 C25 . . 113.19(19) ?
    C27 C26 H26A . . 108.9 ?
    C25 C26 H26A . . 108.9 ?
    C27 C26 H26B . . 108.9 ?
    C25 C26 H26B . . 108.9 ?
    H26A C26 H26B . . 107.8 ?
    C26 C27 C28 . . 109.07(18) ?
    C26 C27 H27A . . 109.9 ?
    C28 C27 H27A . . 109.9 ?
    C26 C27 H27B . . 109.9 ?
    C28 C27 H27B . . 109.9 ?
    H27A C27 H27B . . 108.3 ?
    O9 C28 C27 . . 109.62(17) ?
    O9 C28 C29 . . 102.89(16) ?
    C27 C28 C29 . . 110.14(18) ?
    O9 C28 C42 . . 110.62(17) ?
    C27 C28 C42 . . 114.03(18) ?
    C29 C28 C42 . . 108.97(17) ?
    C28 C29 C30 . . 108.75(17) ?
    C28 C29 C35 . . 109.14(17) ?
    C30 C29 C35 . . 104.76(17) ?
    C28 C29 H29 . . 111.3 ?
    C30 C29 H29 . . 111.3 ?
    C35 C29 H29 . . 111.3 ?
    C31 C30 C29 . . 105.27(17) ?
    C31 C30 H30A . . 110.7 ?
    C29 C30 H30A . . 110.7 ?
    C31 C30 H30B . . 110.7 ?
    C29 C30 H30B . . 110.7 ?
    H30A C30 H30B . . 108.8 ?
    C30 C31 C32 . . 111.15(18) ?
    C30 C31 C41 . . 102.96(16) ?
    C32 C31 C41 . . 110.98(16) ?
    C30 C31 H31 . . 110.5 ?
    C32 C31 H31 . . 110.5 ?
    C41 C31 H31 . . 110.5 ?
    O11 C32 C31 . . 105.12(17) ?
    O11 C32 C39 . . 107.97(17) ?
    C31 C32 C39 . . 112.04(19) ?
    O11 C32 C33 . . 108.49(19) ?
    C31 C32 C33 . . 110.21(17) ?
    C39 C32 C33 . . 112.65(18) ?
    O14 C33 C38 . . 111.30(17) ?
    O14 C33 C34 . . 108.18(17) ?
    C38 C33 C34 . . 102.86(17) ?
    O14 C33 C32 . . 113.09(19) ?
    C38 C33 C32 . . 109.54(18) ?
    C34 C33 C32 . . 111.41(17) ?
    C33 C34 C36 . . 103.19(17) ?
    C33 C34 C35 . . 117.85(16) ?
    C36 C34 C35 . . 116.19(18) ?
    C33 C34 H34 . . 106.2 ?
    C36 C34 H34 . . 106.2 ?
    C35 C34 H34 . . 106.2 ?
    C41 C35 C29 . . 98.14(16) ?
    C41 C35 C25 . . 116.01(17) ?
    C29 C35 C25 . . 112.82(16) ?
    C41 C35 C34 . . 110.27(16) ?
    C29 C35 C34 . . 111.05(16) ?
    C25 C35 C34 . . 108.30(16) ?
    C37 C36 C34 . . 106.70(18) ?
    C37 C36 H36A . . 110.4 ?
    C34 C36 H36A . . 110.4 ?
    C37 C36 H36B . . 110.4 ?
    C34 C36 H36B . . 110.4 ?
    H36A C36 H36B . . 108.6 ?
    C38 C37 C40 . . 113.19(19) ?
    C38 C37 C36 . . 99.25(18) ?
    C40 C37 C36 . . 110.85(18) ?
    C38 C37 H37 . . 111.0 ?
    C40 C37 H37 . . 111.0 ?
    C36 C37 H37 . . 111.0 ?
    O12 C38 C37 . . 118.60(19) ?
    O12 C38 C33 . . 109.01(18) ?
    C37 C38 C33 . . 102.50(17) ?
    O12 C38 H38 . . 108.8 ?
    C37 C38 H38 . . 108.8 ?
    C33 C38 H38 . . 108.8 ?
    C40 C39 C32 . . 118.16(18) ?
    C40 C39 H39A . . 107.8 ?
    C32 C39 H39A . . 107.8 ?
    C40 C39 H39B . . 107.8 ?
    C32 C39 H39B . . 107.8 ?
    H39A C39 H39B . . 107.1 ?
    O13 C40 C39 . . 110.64(18) ?
    O13 C40 C37 . . 108.11(18) ?
    C39 C40 C37 . . 113.07(19) ?
    O13 C40 H40 . . 108.3 ?
    C39 C40 H40 . . 108.3 ?
    C37 C40 H40 . . 108.3 ?
    N4 C41 C35 . . 108.80(16) ?
    N4 C41 C31 . . 115.46(16) ?
    C35 C41 C31 . . 100.84(16) ?
    N4 C41 H41 . . 110.4 ?
    C35 C41 H41 . . 110.4 ?
    C31 C41 H41 . . 110.4 ?
    N4 C42 C28 . . 113.15(17) ?
    N4 C42 H42A . . 108.9 ?
    C28 C42 H42A . . 108.9 ?
    N4 C42 H42B . . 108.9 ?
    C28 C42 H42B . . 108.9 ?
    H42A C42 H42B . . 107.8 ?
    O8 C43 O9 . . 122.2(2) ?
    O8 C43 C1'' . . 125.3(2) ?
    O9 C43 C1'' . . 112.53(19) ?
    O10 C44 H44A . . 109.5 ?
    O10 C44 H44B . . 109.5 ?
    H44A C44 H44B . . 109.5 ?
    O10 C44 H44C . . 109.5 ?
    H44A C44 H44C . . 109.5 ?
    H44B C44 H44C . . 109.5 ?
    O12 C45 H45A . . 109.5 ?
    O12 C45 H45B . . 109.5 ?
    H45A C45 H45B . . 109.5 ?
    O12 C45 H45C . . 109.5 ?
    H45A C45 H45C . . 109.5 ?
    H45B C45 H45C . . 109.5 ?
    O13 C46 H46A . . 109.5 ?
    O13 C46 H46B . . 109.5 ?
    H46A C46 H46B . . 109.5 ?
    O13 C46 H46C . . 109.5 ?
    H46A C46 H46C . . 109.5 ?
    H46B C46 H46C . . 109.5 ?
    N4 C47 C48 . . 114.3(2) ?
    N4 C47 H47A . . 108.7 ?
    C48 C47 H47A . . 108.7 ?
    N4 C47 H47B . . 108.7 ?
    C48 C47 H47B . . 108.7 ?
    H47A C47 H47B . . 107.6 ?
    C47 C48 H48A . . 109.5 ?
    C47 C48 H48B . . 109.5 ?
    H48A C48 H48B . . 109.5 ?
    C47 C48 H48C . . 109.5 ?
    H48A C48 H48C . . 109.5 ?
    H48B C48 H48C . . 109.5 ?
    C6' C1' C2' . . 118.2(3) ?
    C6' C1' C19 . . 119.7(3) ?
    C2' C1' C19 . . 122.0(3) ?
    N1 C2' C3' . . 119.0(3) ?
    N1 C2' C1' . . 122.4(3) ?
    C3' C2' C1' . . 118.6(3) ?
    C4' C3' C2' . . 121.3(3) ?
    C4' C3' H3' . . 119.3 ?
    C2' C3' H3' . . 119.3 ?
    C3' C4' C5' . . 120.0(4) ?
    C3' C4' H4' . . 120.0 ?
    C5' C4' H4' . . 120.0 ?
    C6' C5' C4' . . 120.1(4) ?
    C6' C5' H5' . . 120.0 ?
    C4' C5' H5' . . 120.0 ?
    C5' C6' C1' . . 121.7(3) ?
    C5' C6' H6' . . 119.1 ?
    C1' C6' H6' . . 119.1 ?
    C6'' C1'' C2'' . . 118.3(2) ?
    C6'' C1'' C43 . . 120.7(2) ?
    C2'' C1'' C43 . . 120.9(2) ?
    N3 C2'' C3'' . . 119.9(3) ?
    N3 C2'' C1'' . . 122.0(3) ?
    C3'' C2'' C1'' . . 118.1(3) ?
    C4'' C3'' C2'' . . 121.7(3) ?
    C4'' C3'' H3'' . . 119.2 ?
    C2'' C3'' H3'' . . 119.2 ?
    C3'' C4'' C5'' . . 120.1(3) ?
    C3'' C4'' H4'' . . 120.0 ?
    C5'' C4'' H4'' . . 120.0 ?
    C6'' C5'' C4'' . . 119.7(3) ?
    C6'' C5'' H5'' . . 120.1 ?
    C4'' C5'' H5'' . . 120.1 ?
    C5'' C6'' C1'' . . 122.1(2) ?
    C5'' C6'' H6'' . . 119.0 ?
    C1'' C6'' H6'' . . 119.0 ?
    C2' N1 H1A . . 108.9 ?
    C2' N1 H1B . . 109.3 ?
    H1A N1 H1B . . 109.5 ?
    C23 N2 C18 . . 111.77(19) ?
    C23 N2 C17 . . 114.02(19) ?
    C18 N2 C17 . . 116.80(18) ?
    C2'' N3 H3C . . 108.5 ?
    C2'' N3 H3D . . 109.0 ?
    H3C N3 H3D . . 109.5 ?
    C47 N4 C42 . . 109.67(17) ?
    C47 N4 C41 . . 114.24(17) ?
    C42 N4 C41 . . 117.19(17) ?
    C19 O2 C4 . . 124.4(2) ?
    C9 O3 H3 . . 109.5 ?
    C8 O4 H4 . . 109.5 ?
    C22 O5 C14 . . 113.9(2) ?
    C21 O6 C16 . . 112.6(2) ?
    C20 O7 C1 . . 114.2(2) ?
    C43 O9 C28 . . 122.13(17) ?
    C25 O10 C44 . . 113.1(2) ?
    C32 O11 H11 . . 109.4 ?
    C45 O12 C38 . . 112.77(19) ?
    C46 O13 C40 . . 112.65(18) ?
    C33 O14 H14A . . 109.3 ?
loop_
    _geom_torsion_atom_site_label_1
    _geom_torsion_atom_site_label_2
    _geom_torsion_atom_site_label_3
    _geom_torsion_atom_site_label_4
    _geom_torsion_site_symmetry_1
    _geom_torsion_site_symmetry_2
    _geom_torsion_site_symmetry_3
    _geom_torsion_site_symmetry_4
    _geom_torsion
    _geom_torsion_publ_flag
    O7 C1 C2 C3 . . . . 161.3(2) ?
    C11 C1 C2 C3 . . . . 38.9(3) ?
    C1 C2 C3 C4 . . . . -51.2(3) ?
    C2 C3 C4 O2 . . . . 177.0(2) ?
    C2 C3 C4 C5 . . . . 65.4(3) ?
    C2 C3 C4 C18 . . . . -58.2(3) ?
    O2 C4 C5 C6 . . . . 65.3(2) ?
    C3 C4 C5 C6 . . . . -178.0(2) ?
    C18 C4 C5 C6 . . . . -51.3(2) ?
    O2 C4 C5 C11 . . . . 179.17(18) ?
    C3 C4 C5 C11 . . . . -64.2(3) ?
    C18 C4 C5 C11 . . . . 62.5(2) ?
    C4 C5 C6 C7 . . . . 101.3(2) ?
    C11 C5 C6 C7 . . . . -14.9(2) ?
    C5 C6 C7 C8 . . . . 102.43(19) ?
    C5 C6 C7 C17 . . . . -17.6(2) ?
    C6 C7 C8 O4 . . . . 64.9(2) ?
    C17 C7 C8 O4 . . . . 179.98(18) ?
    C6 C7 C8 C15 . . . . -177.73(19) ?
    C17 C7 C8 C15 . . . . -62.6(2) ?
    C6 C7 C8 C9 . . . . -51.6(2) ?
    C17 C7 C8 C9 . . . . 63.5(2) ?
    O4 C8 C9 O3 . . . . -31.9(2) ?
    C7 C8 C9 O3 . . . . 82.8(2) ?
    C15 C8 C9 O3 . . . . -151.70(19) ?
    O4 C8 C9 C14 . . . . 91.7(2) ?
    C7 C8 C9 C14 . . . . -153.64(19) ?
    C15 C8 C9 C14 . . . . -28.1(3) ?
    O4 C8 C9 C10 . . . . -155.01(18) ?
    C7 C8 C9 C10 . . . . -40.3(3) ?
    C15 C8 C9 C10 . . . . 85.2(2) ?
    O3 C9 C10 C12 . . . . 143.00(19) ?
    C14 C9 C10 C12 . . . . 25.9(2) ?
    C8 C9 C10 C12 . . . . -91.8(2) ?
    O3 C9 C10 C11 . . . . -88.4(2) ?
    C14 C9 C10 C11 . . . . 154.5(2) ?
    C8 C9 C10 C11 . . . . 36.9(3) ?
    O7 C1 C11 C17 . . . . -47.8(3) ?
    C2 C1 C11 C17 . . . . 74.3(3) ?
    O7 C1 C11 C5 . . . . -159.75(19) ?
    C2 C1 C11 C5 . . . . -37.6(3) ?
    O7 C1 C11 C10 . . . . 75.8(2) ?
    C2 C1 C11 C10 . . . . -162.1(2) ?
    C4 C5 C11 C17 . . . . -74.4(2) ?
    C6 C5 C11 C17 . . . . 41.2(2) ?
    C4 C5 C11 C1 . . . . 48.4(2) ?
    C6 C5 C11 C1 . . . . 164.07(18) ?
    C4 C5 C11 C10 . . . . 171.08(18) ?
    C6 C5 C11 C10 . . . . -73.3(2) ?
    C9 C10 C11 C17 . . . . -51.6(3) ?
    C12 C10 C11 C17 . . . . 70.7(3) ?
    C9 C10 C11 C1 . . . . -179.26(19) ?
    C12 C10 C11 C1 . . . . -57.0(3) ?
    C9 C10 C11 C5 . . . . 55.9(3) ?
    C12 C10 C11 C5 . . . . 178.2(2) ?
    C9 C10 C12 C13 . . . . 3.5(2) ?
    C11 C10 C12 C13 . . . . -126.2(2) ?
    C10 C12 C13 C14 . . . . -31.2(3) ?
    C10 C12 C13 C16 . . . . 87.7(3) ?
    O3 C9 C14 O5 . . . . 71.1(2) ?
    C10 C9 C14 O5 . . . . -172.86(18) ?
    C8 C9 C14 O5 . . . . -53.9(3) ?
    O3 C9 C14 C13 . . . . -163.2(2) ?
    C10 C9 C14 C13 . . . . -47.2(2) ?
    C8 C9 C14 C13 . . . . 71.8(2) ?
    C16 C13 C14 O5 . . . . 49.6(3) ?
    C12 C13 C14 O5 . . . . 167.5(2) ?
    C16 C13 C14 C9 . . . . -69.9(3) ?
    C12 C13 C14 C9 . . . . 48.1(2) ?
    O4 C8 C15 C16 . . . . -140.2(2) ?
    C7 C8 C15 C16 . . . . 104.0(2) ?
    C9 C8 C15 C16 . . . . -20.4(3) ?
    C8 C15 C16 O6 . . . . 144.3(2) ?
    C8 C15 C16 C13 . . . . 23.5(3) ?
    C14 C13 C16 O6 . . . . -100.5(3) ?
    C12 C13 C16 O6 . . . . 148.5(2) ?
    C14 C13 C16 C15 . . . . 22.4(3) ?
    C12 C13 C16 C15 . . . . -88.6(3) ?
    C1 C11 C17 N2 . . . . -50.0(3) ?
    C5 C11 C17 N2 . . . . 70.1(2) ?
    C10 C11 C17 N2 . . . . -173.27(17) ?
    C1 C11 C17 C7 . . . . -171.74(19) ?
    C5 C11 C17 C7 . . . . -51.62(19) ?
    C10 C11 C17 C7 . . . . 65.0(2) ?
    C8 C7 C17 N2 . . . . 167.96(18) ?
    C6 C7 C17 N2 . . . . -72.8(2) ?
    C8 C7 C17 C11 . . . . -75.3(2) ?
    C6 C7 C17 C11 . . . . 44.0(2) ?
    O2 C4 C18 N2 . . . . -153.59(18) ?
    C3 C4 C18 N2 . . . . 82.0(3) ?
    C5 C4 C18 N2 . . . . -42.6(3) ?
    O10 C25 C26 C27 . . . . 164.22(19) ?
    C35 C25 C26 C27 . . . . 40.0(3) ?
    C25 C26 C27 C28 . . . . -53.2(3) ?
    C26 C27 C28 O9 . . . . 179.43(18) ?
    C26 C27 C28 C29 . . . . 66.9(2) ?
    C26 C27 C28 C42 . . . . -55.9(3) ?
    O9 C28 C29 C30 . . . . 65.5(2) ?
    C27 C28 C29 C30 . . . . -177.69(18) ?
    C42 C28 C29 C30 . . . . -51.9(2) ?
    O9 C28 C29 C35 . . . . 179.26(16) ?
    C27 C28 C29 C35 . . . . -63.9(2) ?
    C42 C28 C29 C35 . . . . 61.8(2) ?
    C28 C29 C30 C31 . . . . 101.63(19) ?
    C35 C29 C30 C31 . . . . -15.0(2) ?
    C29 C30 C31 C32 . . . . 101.46(19) ?
    C29 C30 C31 C41 . . . . -17.4(2) ?
    C30 C31 C32 O11 . . . . 67.1(2) ?
    C41 C31 C32 O11 . . . . -179.00(17) ?
    C30 C31 C32 C39 . . . . -175.93(17) ?
    C41 C31 C32 C39 . . . . -62.0(2) ?
    C30 C31 C32 C33 . . . . -49.7(2) ?
    C41 C31 C32 C33 . . . . 64.3(2) ?
    O11 C32 C33 O14 . . . . -33.1(2) ?
    C31 C32 C33 O14 . . . . 81.5(2) ?
    C39 C32 C33 O14 . . . . -152.54(18) ?
    O11 C32 C33 C38 . . . . 91.7(2) ?
    C31 C32 C33 C38 . . . . -153.70(18) ?
    C39 C32 C33 C38 . . . . -27.8(2) ?
    O11 C32 C33 C34 . . . . -155.17(17) ?
    C31 C32 C33 C34 . . . . -40.6(2) ?
    C39 C32 C33 C34 . . . . 85.4(2) ?
    O14 C33 C34 C36 . . . . 140.79(18) ?
    C38 C33 C34 C36 . . . . 22.9(2) ?
    C32 C33 C34 C36 . . . . -94.3(2) ?
    O14 C33 C34 C35 . . . . -89.7(2) ?
    C38 C33 C34 C35 . . . . 152.49(18) ?
    C32 C33 C34 C35 . . . . 35.2(3) ?
    C28 C29 C35 C41 . . . . -74.90(19) ?
    C30 C29 C35 C41 . . . . 41.42(19) ?
    C28 C29 C35 C25 . . . . 47.8(2) ?
    C30 C29 C35 C25 . . . . 164.15(17) ?
    C28 C29 C35 C34 . . . . 169.64(16) ?
    C30 C29 C35 C34 . . . . -74.0(2) ?
    O10 C25 C35 C41 . . . . -48.4(2) ?
    C26 C25 C35 C41 . . . . 74.9(2) ?
    O10 C25 C35 C29 . . . . -160.53(17) ?
    C26 C25 C35 C29 . . . . -37.2(3) ?
    O10 C25 C35 C34 . . . . 76.1(2) ?
    C26 C25 C35 C34 . . . . -160.53(19) ?
    C33 C34 C35 C41 . . . . -49.7(2) ?
    C36 C34 C35 C41 . . . . 73.5(2) ?
    C33 C34 C35 C29 . . . . 58.0(2) ?
    C36 C34 C35 C29 . . . . -178.83(17) ?
    C33 C34 C35 C25 . . . . -177.63(18) ?
    C36 C34 C35 C25 . . . . -54.4(2) ?
    C33 C34 C36 C37 . . . . 7.3(2) ?
    C35 C34 C36 C37 . . . . -123.20(19) ?
    C34 C36 C37 C38 . . . . -34.7(2) ?
    C34 C36 C37 C40 . . . . 84.5(2) ?
    C40 C37 C38 O12 . . . . 52.1(3) ?
    C36 C37 C38 O12 . . . . 169.60(18) ?
    C40 C37 C38 C33 . . . . -68.0(2) ?
    C36 C37 C38 C33 . . . . 49.5(2) ?
    O14 C33 C38 O12 . . . . 71.7(2) ?
    C34 C33 C38 O12 . . . . -172.71(17) ?
    C32 C33 C38 O12 . . . . -54.1(2) ?
    O14 C33 C38 C37 . . . . -161.82(18) ?
    C34 C33 C38 C37 . . . . -46.2(2) ?
    C32 C33 C38 C37 . . . . 72.4(2) ?
    O11 C32 C39 C40 . . . . -143.67(19) ?
    C31 C32 C39 C40 . . . . 101.0(2) ?
    C33 C32 C39 C40 . . . . -23.9(3) ?
    C32 C39 C40 O13 . . . . 150.93(19) ?
    C32 C39 C40 C37 . . . . 29.5(3) ?
    C38 C37 C40 O13 . . . . -105.1(2) ?
    C36 C37 C40 O13 . . . . 144.42(19) ?
    C38 C37 C40 C39 . . . . 17.8(3) ?
    C36 C37 C40 C39 . . . . -92.7(2) ?
    C29 C35 C41 N4 . . . . 69.81(19) ?
    C25 C35 C41 N4 . . . . -50.6(2) ?
    C34 C35 C41 N4 . . . . -174.11(16) ?
    C29 C35 C41 C31 . . . . -52.03(17) ?
    C25 C35 C41 C31 . . . . -172.41(16) ?
    C34 C35 C41 C31 . . . . 64.05(19) ?
    C30 C31 C41 N4 . . . . -73.1(2) ?
    C32 C31 C41 N4 . . . . 167.96(17) ?
    C30 C31 C41 C35 . . . . 43.99(19) ?
    C32 C31 C41 C35 . . . . -75.0(2) ?
    O9 C28 C42 N4 . . . . -153.09(17) ?
    C27 C28 C42 N4 . . . . 82.8(2) ?
    C29 C28 C42 N4 . . . . -40.7(2) ?
    O1 C19 C1' C6' . . . . 179.2(3) ?
    O2 C19 C1' C6' . . . . -0.1(4) ?
    O1 C19 C1' C2' . . . . 3.2(5) ?
    O2 C19 C1' C2' . . . . -176.2(3) ?
    C6' C1' C2' N1 . . . . 179.3(3) ?
    C19 C1' C2' N1 . . . . -4.6(5) ?
    C6' C1' C2' C3' . . . . -1.6(4) ?
    C19 C1' C2' C3' . . . . 174.5(3) ?
    N1 C2' C3' C4' . . . . -179.0(4) ?
    C1' C2' C3' C4' . . . . 1.9(5) ?
    C2' C3' C4' C5' . . . . -0.3(7) ?
    C3' C4' C5' C6' . . . . -1.4(8) ?
    C4' C5' C6' C1' . . . . 1.6(8) ?
    C2' C1' C6' C5' . . . . -0.1(6) ?
    C19 C1' C6' C5' . . . . -176.3(4) ?
    O8 C43 C1'' C6'' . . . . 174.7(2) ?
    O9 C43 C1'' C6'' . . . . -4.4(3) ?
    O8 C43 C1'' C2'' . . . . -3.5(4) ?
    O9 C43 C1'' C2'' . . . . 177.4(2) ?
    C6'' C1'' C2'' N3 . . . . 178.6(3) ?
    C43 C1'' C2'' N3 . . . . -3.1(4) ?
    C6'' C1'' C2'' C3'' . . . . 0.6(4) ?
    C43 C1'' C2'' C3'' . . . . 178.9(3) ?
    N3 C2'' C3'' C4'' . . . . -179.6(3) ?
    C1'' C2'' C3'' C4'' . . . . -1.6(5) ?
    C2'' C3'' C4'' C5'' . . . . 1.8(5) ?
    C3'' C4'' C5'' C6'' . . . . -1.1(5) ?
    C4'' C5'' C6'' C1'' . . . . 0.2(4) ?
    C2'' C1'' C6'' C5'' . . . . 0.0(4) ?
    C43 C1'' C6'' C5'' . . . . -178.3(2) ?
    C24 C23 N2 C18 . . . . 157.0(2) ?
    C24 C23 N2 C17 . . . . -67.8(3) ?
    C4 C18 N2 C23 . . . . 176.49(19) ?
    C4 C18 N2 C17 . . . . 42.6(3) ?
    C11 C17 N2 C23 . . . . 168.01(19) ?
    C7 C17 N2 C23 . . . . -79.8(3) ?
    C11 C17 N2 C18 . . . . -59.1(2) ?
    C7 C17 N2 C18 . . . . 53.0(3) ?
    C48 C47 N4 C42 . . . . 165.8(2) ?
    C48 C47 N4 C41 . . . . -60.4(3) ?
    C28 C42 N4 C47 . . . . 172.51(19) ?
    C28 C42 N4 C41 . . . . 40.2(2) ?
    C35 C41 N4 C47 . . . . 172.30(19) ?
    C31 C41 N4 C47 . . . . -75.2(2) ?
    C35 C41 N4 C42 . . . . -57.4(2) ?
    C31 C41 N4 C42 . . . . 55.0(2) ?
    O1 C19 O2 C4 . . . . -7.9(4) ?
    C1' C19 O2 C4 . . . . 171.5(2) ?
    C3 C4 O2 C19 . . . . 73.0(3) ?
    C5 C4 O2 C19 . . . . -169.6(2) ?
    C18 C4 O2 C19 . . . . -54.0(3) ?
    C9 C14 O5 C22 . . . . -160.9(3) ?
    C13 C14 O5 C22 . . . . 82.7(3) ?
    C15 C16 O6 C21 . . . . 68.2(4) ?
    C13 C16 O6 C21 . . . . -167.3(3) ?
    C2 C1 O7 C20 . . . . 81.8(3) ?
    C11 C1 O7 C20 . . . . -150.6(3) ?
    O8 C43 O9 C28 . . . . 3.2(3) ?
    C1'' C43 O9 C28 . . . . -177.64(18) ?
    C27 C28 O9 C43 . . . . 70.0(2) ?
    C29 C28 O9 C43 . . . . -172.83(18) ?
    C42 C28 O9 C43 . . . . -56.6(2) ?
    C26 C25 O10 C44 . . . . 79.8(2) ?
    C35 C25 O10 C44 . . . . -151.8(2) ?
    C37 C38 O12 C45 . . . . 64.2(3) ?
    C33 C38 O12 C45 . . . . -179.2(2) ?
    C39 C40 O13 C46 . . . . 75.9(3) ?
    C37 C40 O13 C46 . . . . -159.8(2) ?
loop_
    _geom_hbond_atom_site_label_D
    _geom_hbond_atom_site_label_H
    _geom_hbond_atom_site_label_A
    _geom_hbond_site_symmetry_A
    _geom_hbond_distance_DH
    _geom_hbond_distance_HA
    _geom_hbond_distance_DA
    _geom_hbond_angle_DHA
    O14 H14A O6 2_565 0.98 2.27 2.927(2) 123.2
    O11 H11 O12 . 0.84 2.40 2.944(2) 123.5
    O4 H4 O5 . 0.84 2.33 2.914(3) 126.8
    O3 H3 O13 2_554 0.84 2.41 3.095(2) 138.8
    N3 H3D O8 . 0.91 2.02 2.687(3) 129.3
    N1 H1A O1 . 0.91 2.02 2.752(4) 136.7
data_New_Global_Publ_Block
_journal_date_recd_electronic     2015-06-14
_journal_date_accepted     2015-06-26
_journal_name_full     'Acta Crystallographica, Section E'
_journal_year     2015
_journal_volume     71
_journal_issue      8
_journal_page_first     o576
_journal_page_last     o577
_journal_paper_category     HO
_journal_paper_doi     10.1107/S2056989015012335
_journal_coeditor_code     CV5490
_publ_contact_author_name     'Xin-Wei Shi'
_publ_contact_author_address
;
Xi'an Botanical Garden,
Institute of Botany of Shaanxi Province,
Xi'an 710061,
People's Republic of China
;
_publ_contact_author_email     'sxw@ms.xab.ac.cn'
_publ_contact_author_fax     '0086 029 85251800'
_publ_contact_author_phone     '0086 029 85251800'
_publ_section_title
;
Crystal structure of <i>N</i>-deacetyllappaconitine
;
loop_
    _publ_author_name
    _publ_author_footnote
    _publ_author_address
    'Shi, Xin-Wei' .
;
Xi'an Botanical Garden,
Institute of Botany of Shaanxi Province,
Xi'an 710061,
People's Republic of China
;
    'Lu, Qiang-Qiang' .
;
Xi'an Botanical Garden,
Institute of Botany of Shaanxi Province,
Xi'an 710061,
People's Republic of China
;
    'Zhou, Jun-Hui' .
;
Xi'an Botanical Garden,
Institute of Botany of Shaanxi Province,
Xi'an 710061,
People's Republic of China
;
    'Cui, Xin-Ai' .
;
Xi'an Botanical Garden,
Institute of Botany of Shaanxi Province,
Xi'an 710061,
People's Republic of China
;
_publ_section_synopsis     .
