# Supplementary material for: Crystal structure of N-de­acetyl­lappa­coni­tine
Source: Acta Crystallogr E Crystallogr Commun. 2015 Jul 15;71(Pt 8):o576–7. doi: 10.1107/S2056989015012335 (PMC4571405; doi:10.1107/S2056989015012335)
Supplement: Supplementary file 2 [file e-71-0o576-Isup2.hkl]

# 
# h,k,l, Fc-squared, Fo-squared, sigma(Fo-squared) and status flag 
# 
data_I
_shelx_title '    I in P2(1)2(1)2(1)' 
_shelx_refln_list_code          4 
_shelx_F_calc_maximum      407.55 
_exptl_crystal_F_000      2336.00 
_reflns_d_resolution_high  0.8506 
 
loop_ 
 _symmetry_equiv_pos_as_xyz 
 'x, y, z' 
 '-x+1/2, -y, z+1/2' 
 'x+1/2, -y+1/2, -z' 
 '-x, y+1/2, -z+1/2' 
 
_cell_length_a    11.7090 
_cell_length_b    13.2040 
_cell_length_c    35.7380 
_cell_angle_alpha  90.000 
_cell_angle_beta   90.000 
_cell_angle_gamma  90.000 
 
_shelx_F_squared_multiplier     1.000 
 
loop_ 
 _refln_index_h 
 _refln_index_k 
 _refln_index_l 
 _refln_F_squared_calc 
 _refln_F_squared_meas 
 _refln_F_squared_sigma 
 _refln_observed_status 
   2   0   0    62781.97    59353.14   2151.18 o 
   4   0   0     7094.28     6772.45    249.33 o 
   6   0   0     3204.43     3427.35     78.13 o 
   8   0   0     2563.89     2784.12     82.72 o 
  10   0   0       95.46       52.18     13.05 o 
  12   0   0      258.97      201.49     20.29 o 
   1   1   0     1355.43     1296.30     28.82 o 
   2   1   0      179.57      207.59      6.42 o 
   3   1   0   166100.61   143946.08   3685.42 o 
   4   1   0     2097.32     1962.09     53.30 o 
   5   1   0    17097.37    17779.82    331.93 o 
   6   1   0     4899.81     5195.09     77.01 o 
   7   1   0     1880.89     2031.87     38.76 o 
   8   1   0      438.12      454.98     16.70 o 
   9   1   0        0.00        0.00      4.42 o 
  10   1   0        1.04        2.76      5.43 o 
  11   1   0      229.63      220.70     11.09 o 
  12   1   0       35.93       47.01     10.87 o 
  13   1   0        4.66        6.33      5.57 o 
   0   2   0    13069.56    10948.69    395.74 o 
   1   2   0    11584.82    11236.52    306.69 o 
   2   2   0      642.96      594.17     14.73 o 
   3   2   0      322.23      448.84     14.35 o 
   4   2   0      285.67      279.74      8.83 o 
   5   2   0     1282.97     1165.34     25.28 o 
   6   2   0     1472.81     1526.85     27.39 o 
   7   2   0      431.25      389.30     10.97 o 
   8   2   0      580.21      671.99     21.99 o 
   9   2   0      176.82      200.78     17.93 o 
  10   2   0      410.66      443.66     12.40 o 
  11   2   0      133.33       88.28      6.72 o 
  12   2   0        2.62        0.00      5.57 o 
  13   2   0        1.72        1.58      6.52 o 
   1   3   0     2749.40     2530.52     71.20 o 
   2   3   0     1718.80     1944.11     43.96 o 
   3   3   0     5896.85     5898.24    130.24 o 
   4   3   0      695.07      665.38     15.15 o 
   5   3   0      992.51      955.88     19.61 o 
   6   3   0     1514.39     1860.31     32.59 o 
   7   3   0      145.71      160.19      8.31 o 
   8   3   0       31.76       36.51      5.86 o 
   9   3   0        2.20        0.00      4.42 o 
  10   3   0      202.30      198.49      9.51 o 
  11   3   0      100.19      133.10     18.51 o 
  12   3   0       13.36       18.29      6.60 o 
  13   3   0      103.82      115.97     14.50 o 
   0   4   0     1365.97     1764.14     66.68 o 
   1   4   0      562.18      413.13     17.39 o 
   2   4   0      459.97      397.84     13.58 o 
   3   4   0     3619.58     3590.35     80.58 o 
   4   4   0       79.84       56.64      3.77 o 
   5   4   0        7.18        4.35      2.14 o 
   6   4   0      579.56      607.47     15.88 o 
   7   4   0      424.57      471.11     20.99 o 
   8   4   0      199.78      193.57     14.84 o 
   9   4   0      303.46      262.23     16.89 o 
  10   4   0      101.03       90.36      8.23 o 
  11   4   0      461.87      470.36     20.99 o 
  12   4   0      155.14      185.16     18.12 o 
  13   4   0       13.15       18.84      5.13 o 
   1   5   0     3817.88     3292.89     65.78 o 
   2   5   0        1.11        5.69      3.10 o 
   3   5   0      578.60      490.75     16.46 o 
   4   5   0       94.89      112.70      8.16 o 
   5   5   0     1216.56     1128.49     29.13 o 
   6   5   0       68.49       77.61      8.20 o 
   7   5   0      340.52      257.60     14.84 o 
   8   5   0      245.60      250.79     16.40 o 
   9   5   0     1196.01     1337.61     55.81 o 
  10   5   0       24.63       30.44      8.20 o 
  11   5   0      182.32      187.72     13.33 o 
  12   5   0       18.54        9.42      6.15 o 
  13   5   0        2.10        2.17      4.10 o 
   0   6   0    53550.70    44197.07   1447.51 o 
   1   6   0     1176.59     1095.30     29.42 o 
   2   6   0     5213.28     4876.42    139.94 o 
   3   6   0     2602.23     2449.97     97.36 o 
   4   6   0       96.72      100.05      9.65 o 
   5   6   0        6.09        0.00      5.80 o 
   6   6   0     1217.37     1245.19     56.53 o 
   7   6   0      224.80      205.84     20.29 o 
   8   6   0      162.17      124.66     15.95 o 
   9   6   0       82.42       94.88     10.73 o 
  10   6   0       16.79       11.60      8.70 o 
  11   6   0       62.60       50.74     11.60 o 
  12   6   0       70.78       66.68     10.15 o 
   1   7   0    12970.82    12261.60    344.97 o 
   2   7   0      195.45      165.15     13.98 o 
   3   7   0    11296.76    11163.94    315.31 o 
   4   7   0        4.96        5.80      8.70 o 
   6   7   0      294.40      292.82     21.74 o 
   7   7   0       17.93        8.70      7.25 o 
   8   7   0       47.68       20.29     10.15 o 
   9   7   0      523.38      505.90     30.44 o 
  10   7   0       30.50       20.29     10.15 o 
  11   7   0      420.56      439.22     26.09 o 
  12   7   0      129.97      159.45     13.05 o 
   0   8   0     1839.22     1929.92     71.40 o 
   1   8   0     1975.63     1768.86     56.53 o 
   2   8   0        3.26        5.80      4.22 o 
   3   8   0      179.00      211.16     12.33 o 
   4   8   0      916.35      827.91     37.55 o 
   5   8   0       51.07       42.04     11.60 o 
   8   8   0       25.69       14.50     10.15 o 
   9   8   0       70.53       63.78     11.60 o 
  10   8   0      195.94      200.04     18.84 o 
  11   8   0      149.01      192.79     15.95 o 
   1   9   0      471.99      425.56     19.41 o 
   2   9   0        1.79        0.00      3.84 o 
   3   9   0      682.92      503.74     22.58 o 
   4   9   0      309.41      288.52     20.19 o 
   5   9   0       26.03       23.19     11.60 o 
   6   9   0     1875.49     1532.21     82.63 o 
   9   9   0        3.08        1.45      7.25 o 
  10   9   0        7.58       14.50      7.25 o 
  11   9   0        0.00        7.25      5.80 o 
   0  10   0       64.41       56.53     15.95 o 
   1  10   0       19.77       17.99      6.14 o 
   2  10   0     1537.39     1420.03     49.06 o 
   3  10   0     1632.76     1459.27     59.54 o 
   4  10   0     1587.40     1383.89     58.13 o 
   5  10   0      290.09      293.80     34.79 o 
   6  10   0       19.23       11.60     10.25 o 
   9  10   0        2.76        6.47      6.15 o 
  10  10   0       72.52       74.84      8.01 o 
   1  11   0       52.36       37.29     12.32 o 
   2  11   0      604.50      454.64     19.16 o 
   3  11   0     1911.49     2046.29     71.82 o 
   4  11   0      306.06      310.53     23.51 o 
   5  11   0     1393.45     1517.01     89.15 o 
   6  11   0      489.26      496.31     27.15 o 
   7  11   0      189.88      244.98     27.54 o 
   8  11   0      144.19      133.36     18.84 o 
   9  11   0      208.44      234.83     23.19 o 
   0  12   0     1259.96     1231.79     47.02 o 
   1  12   0       43.62       80.02     21.94 o 
   2  12   0       95.09       73.13     10.30 o 
   3  12   0      374.40      394.49     28.27 o 
   4  12   0      274.71      222.41     18.94 o 
   5  12   0        2.69       12.51     10.15 o 
   6  12   0        5.98       10.40      8.67 o 
   7  12   0       32.67       33.34     13.05 o 
   8  12   0      106.41       91.32     14.50 o 
   1  13   0       68.88       32.07      7.78 o 
   2  13   0      534.57      632.27     30.12 o 
   3  13   0       82.04       79.54     12.30 o 
   4  13   0       31.17       39.86     10.25 o 
   5  13   0       70.07       61.02     10.25 o 
   6  13   0      170.82      156.55     18.84 o 
   7  13   0      115.75      114.52     14.50 o 
   0  14   0       82.08      158.00     18.84 o 
   1  14   0        0.02        5.80     10.15 o 
   2  14   0       48.07       50.38     14.50 o 
   3  14   0       16.39       39.14     11.60 o 
   4  14   0        6.08        1.45      8.70 o 
   5  14   0       54.66       69.58     13.05 o 
   1  15   0       58.97       82.63     13.05 o 
   2  15   0        0.61        1.45      7.25 o 
   3  15   0      252.66      294.27     20.29 o 
   1   0   1     1587.53     1611.94     43.05 o 
   2   0   1   106963.96    94558.04   2420.56 o 
   3   0   1      182.58      295.98     30.44 o 
   4   0   1     8406.44     8084.47    209.10 o 
   5   0   1    14561.17    15138.47    317.74 o 
   6   0   1     4752.11     4802.77     76.07 o 
   7   0   1      177.76      143.91      5.97 o 
   8   0   1      326.67      309.13     11.37 o 
   9   0   1        0.05        0.00      5.57 o 
  10   0   1       38.85       67.43     18.12 o 
  11   0   1        2.31        0.00      4.35 o 
  12   0   1       25.48       20.29      7.18 o 
  13   0   1       19.44       15.95      6.15 o 
 -13   1   1       23.43       24.72      7.97 o 
 -12   1   1       37.65       38.00     14.50 o 
 -11   1   1       96.76       83.78      7.41 o 
 -10   1   1      206.14      206.92     12.82 o 
  -9   1   1       33.22       43.10      6.59 o 
  -8   1   1      781.05      721.05     23.08 o 
  -7   1   1     1855.43     1974.63     38.11 o 
  -6   1   1     9191.82     9452.07    138.50 o 
  -5   1   1    14854.23    15057.79    332.96 o 
  -4   1   1     5276.47     5336.77    139.40 o 
  -3   1   1     1427.68     1661.08     44.08 o 
  -2   1   1     7793.68     7667.90    247.46 o 
  -1   1   1    18293.50    16703.51    450.13 o 
   0   1   1    28290.43    20597.38    526.34 o 
   1   1   1    18276.05    16408.24    452.27 o 
   2   1   1     7794.13     7773.65    221.17 o 
   3   1   1     1430.09     1603.73     44.21 o 
   4   1   1     5251.83     5344.53    139.40 o 
   5   1   1    14822.88    15311.44    284.87 o 
   6   1   1     9188.88     9596.14    138.62 o 
   7   1   1     1857.43     2034.51     35.45 o 
   8   1   1      784.66      737.57     23.08 o 
   9   1   1       34.21       53.09      6.83 o 
  10   1   1      203.43      211.68     23.22 o 
  11   1   1       95.87       97.98      8.62 o 
  12   1   1       37.90       42.87      8.20 o 
  13   1   1       23.22       13.77      6.15 o 
 -13   2   1       60.83       47.01      6.60 o 
 -12   2   1       92.21      102.24     10.25 o 
 -11   2   1       36.66       43.00      8.79 o 
 -10   2   1       96.45       95.63      6.85 o 
  -9   2   1      118.56      120.01      9.74 o 
  -8   2   1     1272.58     1246.59     34.84 o 
  -7   2   1      945.63      997.29     21.48 o 
  -6   2   1     2081.99     2461.80     41.53 o 
  -5   2   1     2838.38     2994.87     69.01 o 
  -4   2   1     8692.01     8744.94    191.25 o 
  -3   2   1     4110.70     4458.63     97.84 o 
  -2   2   1     4485.71     4599.15    100.88 o 
  -1   2   1     9317.65     8750.64    238.58 o 
   0   2   1    23960.37    18946.74    483.80 o 
   1   2   1     9306.59     8689.00    237.96 o 
   2   2   1     4462.35     4541.66    100.57 o 
   3   2   1     4119.62     4336.65     97.84 o 
   4   2   1     8740.25     8622.79    191.25 o 
   5   2   1     2838.72     2995.32     53.63 o 
   6   2   1     2085.54     2431.79     41.53 o 
   7   2   1      949.18     1000.75     19.76 o 
   8   2   1     1268.88     1221.43     34.50 o 
   9   2   1      119.25      134.43     13.07 o 
  10   2   1       96.77      114.32      8.21 o 
  11   2   1       37.14       43.07      5.55 o 
  12   2   1       92.12       99.80     18.12 o 
  13   2   1       60.25       59.76     10.15 o 
 -13   3   1       18.52       13.05      8.70 o 
 -12   3   1      261.04      277.99     14.84 o 
 -11   3   1      149.57      165.98     13.33 o 
 -10   3   1      540.22      514.09     14.73 o 
  -9   3   1       32.34       47.52      8.20 o 
  -8   3   1      584.90      639.78     21.19 o 
  -7   3   1      361.88      351.36     13.89 o 
  -6   3   1     1267.64     1215.13     24.10 o 
  -5   3   1      238.98      213.05      6.85 o 
  -4   3   1      673.64      910.78     22.72 o 
  -3   3   1     1476.93     1581.61     36.82 o 
  -2   3   1     5270.13     4982.88    136.84 o 
  -1   3   1     4712.92     4599.52    163.80 o 
   0   3   1      567.49      566.79     15.38 o 
   1   3   1     4738.40     4444.79    124.43 o 
   2   3   1     5266.63     4915.54    109.20 o 
   3   3   1     1468.53     1559.31     36.82 o 
   4   3   1      662.83      872.07     19.46 o 
   5   3   1      238.34      221.53      7.06 o 
   6   3   1     1260.23     1164.23     22.06 o 
   7   3   1      362.55      355.62     11.73 o 
   8   3   1      575.41      626.06     21.13 o 
   9   3   1       31.13       42.61      6.94 o 
  10   3   1      537.28      487.08     14.24 o 
  11   3   1      149.04      165.59     11.14 o 
  12   3   1      260.35      275.05     15.27 o 
  13   3   1       18.66       26.09      8.70 o 
 -13   4   1       25.19       30.44      8.70 o 
 -12   4   1       13.28       21.45     11.60 o 
 -11   4   1      204.22      255.13     15.38 o 
 -10   4   1       82.73       99.74      7.77 o 
  -9   4   1       26.89       24.64      7.64 o 
  -8   4   1     1171.62     1184.86     42.76 o 
  -7   4   1      138.57      120.80     10.73 o 
  -6   4   1      685.83      736.90     18.43 o 
  -5   4   1     2413.66     2288.22     42.43 o 
  -4   4   1      205.54      224.79      6.99 o 
  -3   4   1      188.87      199.97      7.76 o 
  -2   4   1      462.07      481.80     16.70 o 
  -1   4   1     1608.02     1402.59     84.08 o 
   0   4   1      337.30      325.63     10.25 o 
   1   4   1     1605.01     1364.56     45.66 o 
   2   4   1      470.13      531.10     13.42 o 
   3   4   1      195.98      201.51      7.14 o 
   4   4   1      204.56      226.29      7.10 o 
   5   4   1     2428.70     2322.20     42.49 o 
   6   4   1      680.96      733.92     16.86 o 
   7   4   1      135.02      122.98     11.75 o 
   8   4   1     1167.47     1171.40     50.74 o 
   9   4   1       26.78       19.88      7.97 o 
  10   4   1       83.39       93.31      7.77 o 
  11   4   1      204.87      223.19     15.38 o 
  12   4   1       13.29       25.09      6.60 o 
  13   4   1       24.95       21.08      5.57 o 
 -13   5   1       39.07       43.50     15.22 o 
 -12   5   1      235.45      252.36     13.33 o 
 -11   5   1       95.87       87.72      9.70 o 
 -10   5   1       44.43       38.92     21.74 o 
  -9   5   1      443.92      468.23     23.05 o 
  -8   5   1      217.69      212.25     15.86 o 
  -7   5   1      417.05      458.93     20.50 o 
  -6   5   1      287.25      278.03     11.66 o 
  -5   5   1     1013.30      992.88     25.84 o 
  -4   5   1     1460.66     1443.61     31.62 o 
  -3   5   1      319.54      329.93     10.94 o 
  -2   5   1     1292.46     1367.74     68.18 o 
  -1   5   1      587.13      592.51     16.49 o 
   0   5   1       15.15       10.85      3.40 o 
   1   5   1      581.93      581.99     16.75 o 
   2   5   1     1293.57     1348.11     76.83 o 
   3   5   1      320.04      306.79     17.30 o 
   4   5   1     1457.49     1427.17     40.47 o 
   5   5   1     1013.00      940.44     27.17 o 
   6   5   1      285.19      276.09     18.12 o 
   7   5   1      421.09      441.76     25.37 o 
   8   5   1      212.10      201.43     14.84 o 
   9   5   1      442.47      439.80     22.02 o 
  10   5   1       43.84       37.57      8.67 o 
  11   5   1       95.75       78.52      9.23 o 
  12   5   1      234.27      239.40     13.33 o 
  13   5   1       38.93       37.17      5.80 o 
 -11   6   1      257.82      259.48     20.29 o 
 -10   6   1      208.18      169.60     18.84 o 
  -9   6   1      326.82      296.92     38.41 o 
  -8   6   1      343.58      327.61     24.64 o 
  -7   6   1      269.16      298.61     23.19 o 
  -6   6   1      245.44      273.97     20.29 o 
  -5   6   1       10.95       13.05      7.25 o 
  -4   6   1     2259.46     2247.00    129.01 o 
  -3   6   1     1888.37     1785.47     73.78 o 
  -2   6   1     4869.17     4602.12    131.20 o 
  -1   6   1     2720.39     2515.01     74.88 o 
   0   6   1     6290.10     6440.01    150.97 o 
   1   6   1     2727.28     2541.19     62.43 o 
   2   6   1     4863.77     4530.12    130.99 o 
   3   6   1     1880.23     1847.58     74.31 o 
   4   6   1     2258.09     2232.33     58.92 o 
   5   6   1       11.55       15.95      5.80 o 
   6   6   1      242.46      240.63     18.84 o 
   7   6   1      272.98      288.02     18.84 o 
   8   6   1      343.24      299.81     17.33 o 
   9   6   1      323.75      305.25     14.49 o 
  10   6   1      206.85      198.59     18.84 o 
  11   6   1      257.32      250.78     20.29 o 
  12   6   1       55.92       69.58     11.60 o 
 -12   7   1       28.93       18.84      7.25 o 
 -11   7   1        2.22        0.00      7.25 o 
 -10   7   1        0.93        1.45      8.70 o 
  -9   7   1      614.32      621.87     33.34 o 
  -8   7   1      189.21      156.55     18.84 o 
  -7   7   1      237.49      181.20     18.84 o 
  -6   7   1      116.30      117.42     14.50 o 
  -4   7   1      896.62      865.40     57.98 o 
  -3   7   1      768.45      723.32     36.21 o 
  -2   7   1     2018.86     1938.17     60.78 o 
  -1   7   1     5928.89     5834.72    167.47 o 
   0   7   1    11247.50    11175.31    261.30 o 
   1   7   1     5932.20     5853.05    167.47 o 
   2   7   1     2004.47     1979.73     60.37 o 
   3   7   1      759.14      683.33     25.81 o 
   4   7   1      894.08      836.41     57.98 o 
   6   7   1      116.42      117.42     14.50 o 
   7   7   1      234.70      215.99     20.29 o 
   8   7   1      190.75      184.10     20.29 o 
   9   7   1      610.77      560.99     33.34 o 
  10   7   1        1.00       14.50      8.70 o 
  11   7   1        2.39       14.50      8.70 o 
  12   7   1       28.26       30.44      7.25 o 
 -11   8   1       71.07       75.38     10.15 o 
 -10   8   1      304.77      317.46     21.74 o 
  -9   8   1      130.39      130.46     15.95 o 
  -8   8   1       68.21       68.13     13.05 o 
  -5   8   1     2518.25     2168.57    105.82 o 
  -4   8   1      440.28      411.99     23.31 o 
  -3   8   1     2480.26     2247.88     71.23 o 
  -2   8   1     2003.05     1853.24     59.30 o 
  -1   8   1     1352.94     1276.62     43.31 o 
   0   8   1      107.06      100.87      7.84 o 
   1   8   1     1346.33     1341.98     43.51 o 
   2   8   1     2005.05     1858.16     59.30 o 
   3   8   1     2484.85     2308.18     71.67 o 
   4   8   1      442.71      411.62     23.68 o 
   5   8   1     2505.46     2083.05    104.37 o 
   8   8   1       68.41       72.48     13.05 o 
   9   8   1      127.91      123.21     15.95 o 
  10   8   1      304.47      326.16     21.74 o 
  11   8   1       70.33       71.03     10.15 o 
 -11   9   1      206.11      202.94     14.50 o 
 -10   9   1      490.46      507.35     27.54 o 
  -9   9   1      520.01      498.66     27.54 o 
  -8   9   1      196.37      179.75     17.39 o 
  -6   9   1      850.90      733.49     47.84 o 
  -5   9   1      512.98      450.82     34.79 o 
  -4   9   1      179.79      185.64     17.07 o 
  -3   9   1       71.48       94.08     12.17 o 
  -2   9   1      100.19      107.79     12.86 o 
  -1   9   1      275.34      296.86     15.56 o 
   0   9   1      324.39      309.63     15.97 o 
   1   9   1      271.88      284.40     15.56 o 
   2   9   1      102.33      104.23     10.44 o 
   3   9   1       70.80       70.99      8.83 o 
   4   9   1      182.22      190.61     17.39 o 
   5   9   1      512.82      426.18     33.34 o 
   6   9   1      848.66      727.69     47.84 o 
   9   9   1      520.44      472.56     27.54 o 
  10   9   1      492.51      489.96     27.54 o 
  11   9   1      206.22      211.64     14.50 o 
 -10  10   1       96.54      108.73      8.31 o 
  -9  10   1      281.50      271.07     38.41 o 
  -6  10   1      382.91      426.80     26.65 o 
  -5  10   1      364.67      431.39     27.62 o 
  -4  10   1     1292.35     1101.60     49.07 o 
  -3  10   1       76.45      111.62     21.74 o 
  -2  10   1      660.22      566.83     24.96 o 
  -1  10   1      524.63      494.61     22.82 o 
   0  10   1      402.95      401.39     26.12 o 
   1  10   1      520.58      511.62     22.39 o 
   2  10   1      662.85      551.68     24.52 o 
   3  10   1       75.37      105.28     13.58 o 
   4  10   1     1287.05     1143.06     49.45 o 
   5  10   1      365.19      396.89     30.44 o 
   6  10   1      385.32      404.07     26.12 o 
   9  10   1      278.66      248.58     14.97 o 
  10  10   1       96.96      105.61      9.38 o 
  -9  11   1       30.56       26.09     11.60 o 
  -8  11   1       62.32       56.53     14.50 o 
  -7  11   1      277.64      246.43     27.54 o 
  -6  11   1      266.06      300.12     43.49 o 
  -5  11   1     1922.12     2033.25     72.00 o 
  -4  11   1      325.25      323.51     35.51 o 
  -3  11   1     1136.60     1136.02     45.40 o 
  -2  11   1      480.59      441.70     18.86 o 
  -1  11   1      570.05      521.87     31.78 o 
   0  11   1        3.87        0.00      7.18 o 
   1  11   1      567.97      492.85     31.25 o 
   2  11   1      485.31      413.85     22.39 o 
   3  11   1     1147.27     1066.81     44.96 o 
   4  11   1      322.43      296.36     23.05 o 
   5  11   1     1926.99     2075.38     72.00 o 
   6  11   1      264.86      274.45     30.44 o 
   7  11   1      273.96      282.67     28.99 o 
   8  11   1       59.98       53.63     14.50 o 
   9  11   1       29.50       21.74     10.15 o 
  -8  12   1       11.02       14.50     10.15 o 
  -7  12   1       52.95       43.49     13.05 o 
  -6  12   1      245.83      283.52     19.97 o 
  -5  12   1       34.13       29.72     10.25 o 
  -4  12   1      556.77      506.77     29.09 o 
  -3  12   1       46.80       27.47     10.73 o 
  -2  12   1      408.20      450.86     20.56 o 
  -1  12   1       74.82       75.39     10.30 o 
   0  12   1      107.12      166.22     11.56 o 
   1  12   1       74.08       90.03     10.82 o 
   2  12   1      414.87      455.02     35.16 o 
   3  12   1       46.05       23.19     10.25 o 
   4  12   1      554.50      569.23     42.76 o 
   5  12   1       34.14       19.38      9.70 o 
   6  12   1      246.70      246.41     18.94 o 
   7  12   1       53.75       42.04     13.05 o 
   8  12   1       11.70       15.95     10.15 o 
  -7  13   1      132.28      139.16     15.95 o 
  -6  13   1      112.87      108.72     15.95 o 
  -5  13   1       93.90      103.97     14.50 o 
  -4  13   1       17.34       23.03      9.06 o 
  -3  13   1        6.95        0.00      8.20 o 
  -2  13   1      185.56      188.31     16.89 o 
  -1  13   1        5.14        8.37      6.38 o 
   0  13   1       17.50       28.38      6.70 o 
   1  13   1        4.96        0.00      6.10 o 
   2  13   1      187.76      141.31     14.84 o 
   3  13   1        7.63        0.00      7.64 o 
   4  13   1       17.39       14.07      8.67 o 
   5  13   1       96.70       92.64     12.32 o 
   6  13   1      113.95      110.17     15.95 o 
   7  13   1      132.05      169.60     17.39 o 
  -5  14   1       22.52       33.34     10.15 o 
  -4  14   1       18.35       17.39     10.15 o 
  -3  14   1        2.61        7.25      6.96 o 
  -2  14   1      254.33      323.29     25.37 o 
  -1  14   1       38.34       32.49      8.67 o 
   0  14   1      526.22      635.04     26.65 o 
   1  14   1       38.00       44.94     11.60 o 
   2  14   1      256.27      255.13     24.64 o 
   3  14   1        2.59       20.29     10.15 o 
   4  14   1       18.02       26.09     10.15 o 
   5  14   1       23.46       36.24     10.15 o 
  -3  15   1       25.92       26.09      8.70 o 
  -2  15   1       60.51       46.39     11.60 o 
  -1  15   1      157.10      214.54     20.29 o 
   1  15   1      158.36      188.45     18.84 o 
   2  15   1       62.05       57.98     11.60 o 
   3  15   1       26.55       34.79      8.70 o 
   0   0   2      773.62      851.51     66.68 o 
   1   0   2     7748.06     7250.27    185.53 o 
   2   0   2    36346.29    35238.84    900.47 o 
   3   0   2     1408.08     1313.78     35.88 o 
   4   0   2     1023.47     1090.02     31.78 o 
   5   0   2     2294.53     2798.09     61.65 o 
   6   0   2     1264.33     1269.54     25.07 o 
   7   0   2     1427.91     1347.73     24.68 o 
   8   0   2       38.52       35.48      5.02 o 
   9   0   2      610.99      659.55     51.46 o 
  10   0   2       10.37       11.49      6.60 o 
  11   0   2       21.36       32.29      5.80 o 
  12   0   2        3.16        0.00      7.97 o 
  13   0   2       91.18      103.69      9.23 o 
 -13   1   2       98.63       83.50     10.87 o 
 -12   1   2       93.45       74.83     13.05 o 
 -11   1   2       42.60       31.96      5.96 o 
 -10   1   2      123.13      162.45     11.42 o 
  -9   1   2      234.60      250.21     12.82 o 
  -8   1   2      313.76      318.56     13.89 o 
  -7   1   2      662.19      703.26     16.18 o 
  -6   1   2      591.13      654.84     13.65 o 
  -5   1   2     8999.68     8884.30    197.99 o 
  -4   1   2     4979.59     4770.29    126.08 o 
  -3   1   2      114.72      118.76     15.22 o 
  -2   1   2    40911.20    37203.73   2208.84 o 
  -1   1   2    22097.71    20217.91   1040.80 o 
   0   1   2      583.49      516.15     15.27 o 
   1   1   2    22155.11    20029.06    435.00 o 
   2   1   2    40966.35    36887.63   1610.95 o 
   3   1   2      115.16      107.31      6.50 o 
   4   1   2     4972.06     4852.74    126.08 o 
   5   1   2     8975.86     8992.48    169.24 o 
   6   1   2      591.62      674.28     12.70 o 
   7   1   2      658.19      679.83     22.15 o 
   8   1   2      312.01      342.05     14.18 o 
   9   1   2      233.25      253.63     14.70 o 
  10   1   2      124.35      149.76     18.00 o 
  11   1   2       43.74       45.10      6.26 o 
  12   1   2       93.65       84.24     10.15 o 
  13   1   2      100.64       98.32      8.70 o 
 -13   2   2       49.23       68.13     11.60 o 
 -12   2   2      145.54      164.39     22.47 o 
 -11   2   2       48.51       47.22     12.84 o 
 -10   2   2       31.74       42.79      4.98 o 
  -9   2   2       22.37       21.36      5.53 o 
  -8   2   2      113.26      122.02     13.39 o 
  -7   2   2       14.05       24.40      3.46 o 
  -6   2   2     1091.14     1123.98     22.89 o 
  -5   2   2     7025.01     7463.36    165.80 o 
  -4   2   2      751.84      714.22     43.63 o 
  -3   2   2     1023.78      980.59     23.35 o 
  -2   2   2    26870.05    26097.01    704.20 o 
  -1   2   2    17780.25    16585.68    444.15 o 
   0   2   2      707.17      680.91     17.92 o 
   1   2   2    17862.68    16140.46    354.09 o 
   2   2   2    26762.61    25770.77    561.76 o 
   3   2   2     1021.17      964.06     23.56 o 
   4   2   2      747.46      656.74     17.46 o 
   5   2   2     7063.25     7453.74    128.57 o 
   6   2   2     1087.94     1125.84     21.00 o 
   7   2   2       14.37       31.21      3.38 o 
   8   2   2      110.44      116.17     12.69 o 
   9   2   2       22.22       17.78      9.82 o 
  10   2   2       30.30       43.80      6.53 o 
  11   2   2       48.68       42.08      5.30 o 
  12   2   2      143.41      132.49     11.75 o 
  13   2   2       48.59       61.58      7.97 o 
 -13   3   2        7.49        4.35      7.25 o 
 -12   3   2       19.63       17.67     10.15 o 
 -11   3   2       61.65       78.81     20.29 o 
 -10   3   2      263.00      244.17     11.83 o 
  -9   3   2      184.17      167.33     13.81 o 
  -8   3   2       45.47       53.00      8.67 o 
  -7   3   2      660.26      715.54     27.62 o 
  -6   3   2      248.32      246.57     13.85 o 
  -5   3   2      182.17      216.61      7.35 o 
  -4   3   2     3178.81     3325.00     74.90 o 
  -3   3   2      435.44      395.93     11.36 o 
  -2   3   2    17293.59    16669.32    460.45 o 
  -1   3   2      809.02      865.40     33.34 o 
   0   3   2        5.00        3.93      2.17 o 
   1   3   2      791.60      810.91     24.72 o 
   2   3   2    17302.47    17006.56    367.14 o 
   3   3   2      435.46      425.06     11.55 o 
   4   3   2     3177.80     3260.05     63.93 o 
   5   3   2      182.60      209.01      6.49 o 
   6   3   2      248.88      247.50      7.28 o 
   7   3   2      653.35      751.21     20.62 o 
   8   3   2       46.48       52.21      6.70 o 
   9   3   2      184.67      178.43     20.19 o 
  10   3   2      258.68      222.79      9.06 o 
  11   3   2       63.77       60.18      7.22 o 
  12   3   2       19.81       24.64      7.18 o 
  13   3   2        7.69       10.15      7.25 o 
 -13   4   2      115.81      134.81     13.05 o 
 -12   4   2        0.95        0.00      5.57 o 
 -11   4   2       84.51       71.03      9.23 o 
 -10   4   2        1.59        5.35      4.67 o 
  -9   4   2        5.02       15.39      7.25 o 
  -8   4   2      324.62      357.75     18.45 o 
  -7   4   2      218.18      232.38     14.84 o 
  -6   4   2      374.04      361.14     11.37 o 
  -5   4   2      782.68      814.70     18.98 o 
  -4   4   2      714.58      775.70     20.19 o 
  -3   4   2     1649.78     1575.02     57.94 o 
  -2   4   2      773.80      779.36     92.77 o 
  -1   4   2     2352.91     2091.97    115.24 o 
   0   4   2       47.76       55.24      3.08 o 
   1   4   2     2357.38     2018.93     57.75 o 
   2   4   2      751.03      814.77     19.54 o 
   3   4   2     1648.74     1654.43     41.85 o 
   4   4   2      720.54      777.85     17.59 o 
   5   4   2      783.77      811.67     17.35 o 
   6   4   2      375.33      373.90     11.88 o 
   7   4   2      218.80      231.26     16.67 o 
   8   4   2      325.15      340.26     47.11 o 
   9   4   2        4.83       10.87      6.15 o 
  10   4   2        1.76        5.51      4.86 o 
  11   4   2       83.05       64.81      9.70 o 
  12   4   2        0.94        0.00     13.05 o 
  13   4   2      116.06      111.43      8.67 o 
 -13   5   2       20.84       23.05      4.53 o 
 -12   5   2       50.04       67.60      8.20 o 
 -11   5   2       53.38       62.33     11.60 o 
 -10   5   2      271.22      278.79     16.89 o 
  -9   5   2      374.30      346.07     19.48 o 
  -8   5   2     1429.23     1384.25     68.86 o 
  -7   5   2       39.09       39.23      7.64 o 
  -6   5   2       41.70       31.72      4.69 o 
  -5   5   2     1059.21     1134.43     28.73 o 
  -4   5   2     1351.45     1315.36     37.10 o 
  -3   5   2      303.08      321.63     14.23 o 
  -2   5   2     3036.01     2897.61    143.48 o 
  -1   5   2     1678.27     1826.56     41.76 o 
   0   5   2      190.97      156.76      6.40 o 
   1   5   2     1700.95     1815.58     49.96 o 
   2   5   2     3022.84     2768.70    153.66 o 
   3   5   2      302.74      300.50     12.06 o 
   4   5   2     1341.67     1295.04     34.04 o 
   5   5   2     1073.82     1150.91     31.60 o 
   6   5   2       41.21       29.73      6.15 o 
   7   5   2       40.71       27.73      6.60 o 
   8   5   2     1425.14     1375.32     47.02 o 
   9   5   2      376.69      414.76     40.59 o 
  10   5   2      269.54      231.54     16.89 o 
  11   5   2       53.93       52.80      8.67 o 
  12   5   2       49.61       75.32     10.15 o 
  13   5   2       20.74       28.80      5.57 o 
 -11   6   2        1.68        0.00      7.25 o 
 -10   6   2      142.42      110.17     15.95 o 
  -9   6   2      220.36      260.13     16.70 o 
  -8   6   2       75.38       66.68     13.05 o 
  -7   6   2     2022.58     2120.74     89.87 o 
  -6   6   2       14.52       13.05      7.25 o 
  -5   6   2      825.00      924.83     43.49 o 
  -4   6   2      551.15      508.20     21.45 o 
  -3   6   2      138.18      118.87     17.39 o 
  -2   6   2      349.78      409.94     16.57 o 
  -1   6   2     4701.63     4396.54    127.15 o 
   0   6   2       22.61       22.86      4.60 o 
   1   6   2     4711.01     4479.05    105.78 o 
   2   6   2      345.14      402.83     16.42 o 
   3   6   2      138.82      131.18     13.05 o 
   4   6   2      554.89      530.70     17.95 o 
   5   6   2      831.84      965.94     33.41 o 
   6   6   2       14.56       18.84      5.57 o 
   7   6   2     2026.01     2116.73     66.41 o 
   8   6   2       77.84       81.18     10.73 o 
   9   6   2      219.88      205.89     12.90 o 
  10   6   2      142.46      149.31     17.39 o 
  11   6   2        1.65       15.95      8.70 o 
  12   6   2       88.70      100.04      9.23 o 
 -12   7   2       41.79       49.29      8.70 o 
 -11   7   2       96.04       94.22     13.05 o 
 -10   7   2      305.81      250.78     20.29 o 
  -9   7   2        0.52        0.00      7.25 o 
  -8   7   2      351.24      349.26     17.92 o 
  -7   7   2      213.42      182.65     20.29 o 
  -6   7   2       18.79       20.29      8.70 o 
  -4   7   2     3429.79     3161.54    173.95 o 
  -3   7   2       87.84       77.81     10.10 o 
  -2   7   2     8212.68     8170.37    232.32 o 
  -1   7   2     2278.29     2180.56     67.42 o 
   0   7   2      813.18      879.27     25.48 o 
   1   7   2     2271.41     2245.54     67.41 o 
   2   7   2     8192.27     8197.54    231.90 o 
   3   7   2       86.63       68.76      7.62 o 
   4   7   2     3401.42     2958.60    173.95 o 
   6   7   2       18.49       26.09      8.70 o 
   7   7   2      216.44      182.65     18.84 o 
   8   7   2      347.44      350.95     18.45 o 
   9   7   2        0.41        7.25      8.70 o 
  10   7   2      306.74      262.37     21.74 o 
  11   7   2       95.59       86.97     13.05 o 
  12   7   2       42.95       55.08      8.70 o 
 -11   8   2       82.23       81.18     11.60 o 
 -10   8   2      425.70      460.97     26.09 o 
  -9   8   2       90.85       81.18     13.05 o 
  -8   8   2      375.40      334.85     24.64 o 
  -6   8   2      280.26      237.73     26.09 o 
  -5   8   2     3509.94     3219.52    147.86 o 
  -4   8   2      865.93      728.77     34.05 o 
  -3   8   2      150.36      133.12     13.81 o 
  -2   8   2      983.13      962.92     34.34 o 
  -1   8   2     3260.18     2866.61     88.10 o 
   0   8   2     2346.54     2337.25     59.48 o 
   1   8   2     3256.05     3025.06     88.53 o 
   2   8   2      990.96      966.96     34.11 o 
   3   8   2      149.97      146.28     13.01 o 
   4   8   2      854.77      703.31     33.41 o 
   5   8   2     3511.40     3020.93    144.96 o 
   8   8   2      376.10      323.26     24.64 o 
   9   8   2       93.03       66.68     11.60 o 
  10   8   2      428.30      442.12     27.54 o 
  11   8   2       82.21       95.67     11.60 o 
 -11   9   2      151.28      143.51     13.05 o 
 -10   9   2       36.53       60.88     10.15 o 
  -9   9   2       90.18      100.02     13.05 o 
  -8   9   2      266.02      266.72     20.29 o 
  -6   9   2      174.21      146.41     21.74 o 
  -5   9   2      563.03      511.70     37.69 o 
  -4   9   2     1353.79     1199.48     50.11 o 
  -3   9   2      568.68      545.77     28.88 o 
  -2   9   2      439.26      373.89     18.12 o 
  -1   9   2      502.32      481.16     21.33 o 
   0   9   2        1.11        7.70      4.69 o 
   1   9   2      508.60      477.91     21.07 o 
   2   9   2      436.48      370.38     18.07 o 
   3   9   2      565.00      569.51     23.87 o 
   4   9   2     1349.16     1144.34     49.45 o 
   5   9   2      560.44      501.56     36.24 o 
   6   9   2      173.72      129.01     20.29 o 
   9   9   2       89.99      117.42     14.50 o 
  10   9   2       35.59       46.39     10.15 o 
  11   9   2      150.39      171.05     13.05 o 
 -10  10   2       84.73       85.75     13.05 o 
  -9  10   2       44.73       55.81      8.31 o 
  -8  10   2      187.13      231.93     27.54 o 
  -7  10   2      236.37      307.31     31.89 o 
  -6  10   2      852.09      892.92     38.91 o 
  -5  10   2      743.44      804.68     37.32 o 
  -4  10   2      592.87      552.87     29.72 o 
  -3  10   2      298.85      289.70     20.19 o 
  -2  10   2      583.59      550.58     24.72 o 
  -1  10   2      270.86      246.54     15.36 o 
   0  10   2      570.75      472.31     33.34 o 
   1  10   2      274.11      267.84     15.27 o 
   2  10   2      580.26      565.19     24.52 o 
   3  10   2      297.43      319.27     17.42 o 
   4  10   2      595.60      541.02     29.25 o 
   5  10   2      740.09      771.85     64.51 o 
   6  10   2      849.42      781.32     52.18 o 
   9  10   2       45.06       60.88     14.50 o 
  10  10   2       85.67       77.38      8.31 o 
  -9  11   2       76.36       81.18     14.50 o 
  -8  11   2       25.49       40.59     13.05 o 
  -7  11   2      328.13      327.61     31.89 o 
  -6  11   2       48.68       54.72     11.75 o 
  -5  11   2      120.70      121.50     15.86 o 
  -4  11   2       81.57       57.31     13.33 o 
  -3  11   2      615.30      618.74     35.51 o 
  -2  11   2      277.10      262.02     16.01 o 
  -1  11   2      236.54      234.24     32.62 o 
   0  11   2        0.59        0.00      7.18 o 
   1  11   2      232.31      228.53     20.99 o 
   2  11   2      278.66      277.33     18.26 o 
   3  11   2      617.37      642.94     32.28 o 
   4  11   2       81.15       80.77     13.33 o 
   5  11   2      115.87      112.85     14.84 o 
   6  11   2       49.77       50.90     11.28 o 
   7  11   2      326.14      324.71     31.89 o 
   8  11   2       25.61       20.29     11.60 o 
   9  11   2       77.91       92.77     15.95 o 
  -8  12   2       11.01       14.50     10.15 o 
  -7  12   2      109.40      120.32     18.84 o 
  -6  12   2      104.45      103.29     23.19 o 
  -5  12   2      136.34      122.76     15.95 o 
  -4  12   2      525.05      579.67     30.12 o 
  -3  12   2      249.88      224.85     20.42 o 
  -2  12   2      181.53      170.50     13.65 o 
  -1  12   2      379.67      407.15     19.76 o 
   0  12   2      381.31      304.94     15.00 o 
   1  12   2      376.50      416.31     20.05 o 
   2  12   2      182.78      185.67     13.83 o 
   3  12   2      252.18      264.05     37.69 o 
   4  12   2      521.71      586.50     30.22 o 
   5  12   2      136.92      151.08     30.44 o 
   6  12   2      104.02       82.63     17.39 o 
   7  12   2      108.38      114.52     18.84 o 
   8  12   2       11.60       10.15      8.70 o 
  -7  13   2       18.72       13.05      8.70 o 
  -6  13   2       11.14       12.95      7.64 o 
  -5  13   2       52.14       50.27     10.25 o 
  -4  13   2      284.40      296.39     20.99 o 
  -3  13   2        2.33       15.18     11.60 o 
  -2  13   2        8.28        0.00      7.97 o 
  -1  13   2      139.52      144.32     11.98 o 
   0  13   2      148.99      148.34     10.68 o 
   1  13   2      141.29      152.54     12.26 o 
   2  13   2        8.43        7.25      8.20 o 
   3  13   2        2.31       12.53      8.67 o 
   4  13   2      284.84      342.18     33.34 o 
   5  13   2       53.03       33.34     11.60 o 
   6  13   2       11.50       24.64     10.15 o 
   7  13   2       18.03       13.05      8.70 o 
  -5  14   2      145.94      189.90     18.84 o 
  -4  14   2        4.25        3.31      6.96 o 
  -3  14   2       48.04       51.78      9.70 o 
  -2  14   2       74.29       75.32     10.73 o 
  -1  14   2       90.54      107.11     23.19 o 
   0  14   2       10.32       16.01      6.10 o 
   1  14   2       88.80       97.12     15.95 o 
   2  14   2       73.57       47.84     13.05 o 
   3  14   2       48.09       91.32     14.50 o 
   4  14   2        4.45        0.00      8.70 o 
   5  14   2      142.39      153.66     17.39 o 
  -3  15   2       58.24       85.53     13.05 o 
  -2  15   2       69.84      102.92     14.50 o 
   2  15   2       70.84      107.27     14.50 o 
   3  15   2       57.12       59.43     10.15 o 
   1   0   3     3472.82     3467.40    126.11 o 
   2   0   3      990.16      950.23     26.65 o 
   3   0   3     2407.63     2900.84     83.35 o 
   4   0   3      406.74      372.38     27.54 o 
   5   0   3     3151.32     3298.93     72.53 o 
   6   0   3     2426.83     2834.65     51.16 o 
   7   0   3       73.28      125.87      9.47 o 
   8   0   3        1.77        3.75      3.39 o 
   9   0   3      433.17      392.95     20.50 o 
  10   0   3      186.60      199.64     16.67 o 
  11   0   3       33.11       20.01      6.07 o 
  12   0   3        0.19        1.45      6.15 o 
  13   0   3       18.47       24.20      6.60 o 
 -13   1   3       81.20       78.87      8.67 o 
 -12   1   3      115.50       96.68     12.32 o 
 -11   1   3       71.40       56.91      6.68 o 
 -10   1   3      517.50      473.54     16.05 o 
  -9   1   3      100.62      109.38     10.09 o 
  -8   1   3      727.14      793.05     24.51 o 
  -7   1   3       96.66       94.55      5.69 o 
  -6   1   3       10.73       11.25      2.69 o 
  -5   1   3     2530.37     2590.73     71.49 o 
  -4   1   3     3924.47     4116.86    108.13 o 
  -3   1   3    28188.21    28657.77    727.76 o 
  -2   1   3    26161.55    24760.58   1369.13 o 
  -1   1   3    12726.30    12227.28    508.08 o 
   0   1   3    21266.80    17925.25    490.59 o 
   1   1   3    12757.94    12184.89    264.36 o 
   2   1   3    26221.79    24975.91    980.00 o 
   3   1   3    28015.49    28488.09    620.04 o 
   4   1   3     3896.05     4078.05     91.73 o 
   5   1   3     2510.45     2560.56     51.36 o 
   6   1   3       10.42       20.82      6.35 o 
   7   1   3       98.85       98.27      7.24 o 
   8   1   3      734.62      807.94     43.61 o 
   9   1   3      101.26      108.41      9.46 o 
  10   1   3      517.39      499.79     22.09 o 
  11   1   3       70.47       50.59      6.52 o 
  12   1   3      114.59       90.94     15.95 o 
  13   1   3       80.35      100.33     27.54 o 
 -13   2   3       17.55       39.14      8.70 o 
 -12   2   3        0.66        1.45      6.15 o 
 -11   2   3       10.19        8.21      5.86 o 
 -10   2   3      230.46      223.65     10.59 o 
  -9   2   3      518.49      556.48     20.05 o 
  -8   2   3      248.99      252.13     12.26 o 
  -7   2   3       44.35       37.77      4.11 o 
  -6   2   3      316.09      338.37     10.64 o 
  -5   2   3     7293.79     7862.26    174.42 o 
  -4   2   3      630.64      641.61     17.56 o 
  -3   2   3      957.89     1018.62     24.19 o 
  -2   2   3    16413.28    16402.48    463.14 o 
  -1   2   3      555.44      479.81     20.29 o 
   0   2   3    12726.13    10713.86    388.49 o 
   1   2   3      552.87      487.16     10.07 o 
   2   2   3    16347.94    16116.77    352.52 o 
   3   2   3      941.98      992.80     24.41 o 
   4   2   3      622.76      625.53     16.62 o 
   5   2   3     7253.96     7863.74    135.39 o 
   6   2   3      319.11      345.05      8.91 o 
   7   2   3       44.40       38.09      3.66 o 
   8   2   3      247.70      263.57     12.50 o 
   9   2   3      514.51      544.44     31.63 o 
  10   2   3      228.10      234.23      9.34 o 
  11   2   3       10.78       10.00      4.91 o 
  12   2   3        0.70        3.62      6.15 o 
  13   2   3       17.76       30.98      6.60 o 
 -13   3   3        4.34        2.90      7.25 o 
 -12   3   3       69.29       63.78     13.05 o 
 -11   3   3      184.53      228.04     14.84 o 
 -10   3   3       87.73       71.72      7.19 o 
  -9   3   3      358.21      362.40     18.94 o 
  -8   3   3      953.35     1089.21     59.43 o 
  -7   3   3       58.86       55.70      7.64 o 
  -6   3   3      443.36      419.82     14.18 o 
  -5   3   3     2137.78     2334.79     55.09 o 
  -4   3   3     1142.87     1204.18     30.17 o 
  -3   3   3     2911.56     2946.30     66.59 o 
  -2   3   3    10140.24     9649.20    268.10 o 
  -1   3   3     1312.74     1252.44     47.84 o 
   0   3   3      868.24      870.55     28.99 o 
   1   3   3     1315.52     1244.63     24.40 o 
   2   3   3    10169.06     9848.51    213.55 o 
   3   3   3     2919.63     2952.31     66.69 o 
   4   3   3     1143.59     1218.12     25.54 o 
   5   3   3     2156.54     2399.10     40.02 o 
   6   3   3      445.48      439.07     10.56 o 
   7   3   3       60.07       61.77      5.25 o 
   8   3   3      942.90     1110.51     32.22 o 
   9   3   3      356.22      357.69     15.86 o 
  10   3   3       86.71       76.01      5.95 o 
  11   3   3      186.62      244.95     12.82 o 
  12   3   3       70.83       83.75      7.53 o 
  13   3   3        4.33        0.00      7.25 o 
 -13   4   3       82.58      108.72     11.60 o 
 -12   4   3       18.99       38.86      7.97 o 
 -11   4   3       43.07       44.92      7.64 o 
 -10   4   3      109.29      120.16     10.55 o 
  -9   4   3      506.50      496.28     24.07 o 
  -8   4   3     1055.91     1115.46     39.94 o 
  -7   4   3      718.45      716.88     27.68 o 
  -6   4   3     1915.58     2004.11     41.94 o 
  -5   4   3      554.24      556.34     16.41 o 
  -4   4   3     1231.64     1404.70     39.98 o 
  -3   4   3     1529.15     1637.47     47.26 o 
  -2   4   3      957.36      937.71    106.54 o 
  -1   4   3     1532.26     1356.52     52.55 o 
   0   4   3      664.98      599.64     26.09 o 
   1   4   3     1537.66     1394.62     48.37 o 
   2   4   3      970.01      972.15     32.16 o 
   3   4   3     1517.01     1617.73     34.80 o 
   4   4   3     1228.83     1393.02     29.11 o 
   5   4   3      558.39      573.03     13.52 o 
   6   4   3     1912.48     1992.45     39.06 o 
   7   4   3      719.42      711.03     22.81 o 
   8   4   3     1056.24     1104.67     46.39 o 
   9   4   3      512.37      524.39     23.94 o 
  10   4   3      108.66      109.37      8.31 o 
  11   4   3       42.65       50.04     18.84 o 
  12   4   3       19.53       14.50      6.15 o 
  13   4   3       82.31       97.21      8.20 o 
 -12   5   3       68.67       67.47      9.42 o 
 -11   5   3        9.05       11.60      8.70 o 
 -10   5   3      339.69      291.30     27.54 o 
  -9   5   3       19.98       30.44      8.20 o 
  -8   5   3      251.62      210.91     25.37 o 
  -7   5   3       33.89       28.27      7.18 o 
  -6   5   3      751.47      749.70     21.73 o 
  -5   5   3      267.18      287.00     10.52 o 
  -4   5   3      491.39      468.21     16.40 o 
  -3   5   3      157.93      130.81      8.31 o 
  -2   5   3     4247.62     4322.22    197.38 o 
  -1   5   3     2194.26     2168.98     50.39 o 
   0   5   3     1268.73     1115.10     23.87 o 
   1   5   3     2188.37     2158.88     58.80 o 
   2   5   3     4240.74     4403.91    226.13 o 
   3   5   3      155.77      128.12      6.83 o 
   4   5   3      493.32      445.22     21.14 o 
   5   5   3      269.42      300.76     12.46 o 
   6   5   3      753.56      767.11     23.80 o 
   7   5   3       35.00       25.98      6.60 o 
   8   5   3      254.99      228.69     16.70 o 
   9   5   3       20.00       25.16      9.79 o 
  10   5   3      338.36      304.64     14.49 o 
  11   5   3        9.18        7.25      6.15 o 
  12   5   3       68.68       53.65      7.64 o 
 -12   6   3       79.55       94.22     11.60 o 
 -11   6   3      137.70      131.91     14.50 o 
 -10   6   3       50.67       37.69     11.60 o 
  -9   6   3      443.79      413.57     20.42 o 
  -8   6   3      946.82      863.95     46.39 o 
  -7   6   3      703.41      649.41     37.69 o 
  -6   6   3      413.88      352.25     24.64 o 
  -5   6   3      372.61      350.80     23.19 o 
  -4   6   3     3120.32     2564.02     84.47 o 
  -3   6   3     2486.38     2052.61    123.21 o 
  -2   6   3     3977.93     3697.09    113.93 o 
  -1   6   3     8420.71     7824.25    256.11 o 
   0   6   3     8339.60     7670.34    179.29 o 
   1   6   3     8456.79     7878.79    183.60 o 
   2   6   3     3990.10     3754.38    126.42 o 
   3   6   3     2491.94     2280.19    121.76 o 
   4   6   3     3122.13     2723.33     77.95 o 
   5   6   3      371.62      378.60     14.67 o 
   6   6   3      416.13      382.23     17.33 o 
   7   6   3      708.66      659.90     27.03 o 
   8   6   3      945.40      877.00     44.94 o 
   9   6   3      442.69      436.42     17.46 o 
  10   6   3       51.30       60.88     13.05 o 
  11   6   3      139.15      108.72     14.50 o 
  12   6   3       80.09       99.09      8.67 o 
 -12   7   3      112.13      118.87     11.60 o 
 -11   7   3        8.08       18.84      8.70 o 
 -10   7   3      102.31      114.52     14.50 o 
  -9   7   3       77.31       79.73     13.05 o 
  -8   7   3      272.36      255.57     16.30 o 
  -7   7   3       48.68       44.94     11.60 o 
  -6   7   3      903.15      948.03     46.39 o 
  -4   7   3      391.31      388.49     31.89 o 
  -3   7   3      320.15      344.28     23.19 o 
  -2   7   3      813.30      788.83     28.14 o 
  -1   7   3     2311.00     2303.50     69.97 o 
   0   7   3     3243.73     3367.68     82.26 o 
   1   7   3     2304.13     2318.74     69.76 o 
   2   7   3      805.84      790.60     27.71 o 
   3   7   3      322.28      368.91     16.36 o 
   4   7   3      396.77      371.09     33.34 o 
   5   7   3      649.28      513.15     40.59 o 
   6   7   3      912.84      939.33     44.94 o 
   7   7   3       50.42       52.18     10.15 o 
   8   7   3      269.97      245.48     15.86 o 
   9   7   3       78.55       71.03     13.05 o 
  10   7   3      102.85       84.08     13.05 o 
  11   7   3        8.58        8.70      8.70 o 
  12   7   3      112.71      133.36     13.05 o 
 -11   8   3       17.40       18.84      7.25 o 
 -10   8   3      226.69      250.78     18.84 o 
  -9   8   3      266.83      250.78     20.29 o 
  -8   8   3      241.09      242.08     20.29 o 
  -6   8   3      629.18      588.53     40.59 o 
  -5   8   3       54.05       66.68     14.50 o 
  -4   8   3      219.72      191.30     16.89 o 
  -3   8   3     1211.93     1117.54     48.04 o 
  -2   8   3     2583.42     2481.36     76.36 o 
  -1   8   3      361.39      355.48     17.06 o 
   0   8   3     1225.52     1380.07     37.55 o 
   1   8   3      370.60      341.36     16.42 o 
   2   8   3     2592.33     2471.80     76.15 o 
   3   8   3     1221.89     1212.96     40.70 o 
   4   8   3      211.69      209.36     38.41 o 
   5   8   3       53.97       71.95     11.14 o 
   8   8   3      243.30      229.03     21.74 o 
   9   8   3      270.59      246.43     21.74 o 
  10   8   3      226.49      249.33     20.29 o 
  11   8   3       17.74       18.84      7.25 o 
 -11   9   3       88.07      105.82     10.15 o 
 -10   9   3      307.69      284.12     18.84 o 
  -9   9   3      177.78      179.75     17.39 o 
  -8   9   3      353.36      407.33     26.09 o 
  -6   9   3     1026.03      905.99     55.08 o 
  -5   9   3      799.45      734.94     46.39 o 
  -4   9   3      582.95      541.69     28.48 o 
  -3   9   3      509.31      504.53     26.80 o 
  -2   9   3       19.19       14.95      5.53 o 
  -1   9   3      427.73      425.93     19.60 o 
   0   9   3       60.45       98.92     11.70 o 
   1   9   3      423.55      420.96     19.60 o 
   2   9   3       19.89       16.78      5.53 o 
   3   9   3      512.11      513.00     22.17 o 
   4   9   3      577.95      512.42     28.21 o 
   5   9   3      801.35      677.45     43.49 o 
   6   9   3     1025.14      837.86     52.18 o 
   9   9   3      178.89      191.34     17.39 o 
  10   9   3      310.96      318.91     20.29 o 
  11   9   3       89.42       97.12     10.15 o 
 -10  10   3       39.25       40.45      6.15 o 
  -9  10   3      582.62      606.23     48.56 o 
  -8  10   3      192.82      221.79     26.09 o 
  -7  10   3     1788.90     1955.49     91.32 o 
  -6  10   3      840.09      796.07     43.49 o 
  -5  10   3      605.67      631.72     41.31 o 
  -4  10   3      269.98      252.08     20.99 o 
  -3  10   3      329.29      317.50     21.23 o 
  -2  10   3      507.15      403.29     20.26 o 
  -1  10   3      739.66      691.39     28.80 o 
   0  10   3     1337.65     1100.85     53.30 o 
   1  10   3      742.67      729.70     38.91 o 
   2  10   3      509.84      423.28     42.04 o 
   3  10   3      333.10      342.51     52.91 o 
   4  10   3      270.47      255.13     33.34 o 
   5  10   3      602.56      633.07     33.34 o 
   6  10   3      845.37      798.72     50.74 o 
   9  10   3      581.40      616.07     39.14 o 
  10  10   3       40.31       42.52      6.96 o 
  -9  11   3        0.35        2.90      8.70 o 
  -8  11   3        7.64        4.35     10.15 o 
  -7  11   3       90.05      118.87     20.29 o 
  -6  11   3      887.56      949.84     40.40 o 
  -5  11   3      529.88      513.88     29.67 o 
  -4  11   3      396.60      409.87     26.59 o 
  -3  11   3      737.48      794.75     37.32 o 
  -2  11   3      155.38      148.69     11.72 o 
  -1  11   3      272.72      268.02     21.53 o 
   0  11   3      787.61      693.79     39.45 o 
   1  11   3      275.76      256.09     21.45 o 
   2  11   3      157.08      142.56     13.83 o 
   3  11   3      734.41      832.75     63.78 o 
   4  11   3      394.02      418.24     26.65 o 
   5  11   3      530.25      581.02     29.67 o 
   6  11   3      887.03     1000.41     40.96 o 
   7  11   3       91.37      137.71     21.74 o 
   8  11   3        7.65        4.35     10.15 o 
   9  11   3        0.27        4.35      8.70 o 
  -8  12   3       26.83       33.34     10.15 o 
  -7  12   3        2.66        2.90     10.15 o 
  -6  12   3      289.69      285.90     23.92 o 
  -5  12   3       94.10      138.78     42.04 o 
  -4  12   3      245.94      269.08     22.47 o 
  -3  12   3      693.62      669.39     32.61 o 
  -2  12   3      485.02      526.03     41.99 o 
  -1  12   3      760.13      665.50     25.55 o 
   0  12   3       19.04        6.83      6.26 o 
   1  12   3      763.62      682.10     25.32 o 
   2  12   3      484.92      503.06     18.57 o 
   3  12   3      686.80      698.12     33.21 o 
   4  12   3      241.85      270.68     24.64 o 
   5  12   3       94.90      127.63     14.24 o 
   6  12   3      286.98      253.68     27.54 o 
   7  12   3        2.85        0.00     10.15 o 
   8  12   3       27.20       30.44     11.60 o 
  -7  13   3       17.37        7.25      8.70 o 
  -6  13   3       39.58       74.83     10.25 o 
  -5  13   3       45.09       38.46     10.87 o 
  -4  13   3       32.98       38.32     11.60 o 
  -3  13   3      117.27      111.47     13.81 o 
  -2  13   3       80.39       64.16     11.75 o 
  -1  13   3      165.30      171.82     15.19 o 
   0  13   3       27.59       40.48      8.37 o 
   1  13   3      166.21      174.66     13.83 o 
   2  13   3       80.24       66.49     11.75 o 
   3  13   3      115.60      120.44     13.81 o 
   4  13   3       31.96       10.15     11.60 o 
   5  13   3       45.04       62.33     14.50 o 
   6  13   3       39.16       49.29     13.05 o 
   7  13   3       17.41       10.15      8.70 o 
  -5  14   3      246.42      317.46     21.74 o 
  -4  14   3      205.26      262.37     25.37 o 
  -3  14   3      120.57      156.51     13.81 o 
  -2  14   3       11.50       18.26      7.64 o 
  -1  14   3       39.53       43.54      9.23 o 
   0  14   3        2.15        0.69      5.53 o 
   1  14   3       40.77       56.53     13.05 o 
   2  14   3       12.05       18.84     11.60 o 
   3  14   3      119.64      104.37     15.95 o 
   4  14   3      205.90      262.37     23.19 o 
   5  14   3      249.97      273.97     21.74 o 
  -3  15   3        9.46        7.25      7.25 o 
  -2  15   3      220.74      253.68     20.29 o 
   2  15   3      220.98      271.07     20.29 o 
   3  15   3        9.72       14.50      8.70 o 
   0   0   4     9532.23     7929.91    218.77 o 
   1   0   4       87.80       97.12      5.80 o 
   2   0   4    11723.13    11839.47    303.40 o 
   3   0   4      393.89      476.22     14.84 o 
   4   0   4      551.71      638.27     19.97 o 
   5   0   4      435.83      463.14     13.39 o 
   6   0   4        3.04        3.68      4.86 o 
   7   0   4      249.85      314.46      9.53 o 
   8   0   4      190.81      167.92      8.95 o 
   9   0   4      482.66      519.28     24.60 o 
  10   0   4       23.26       44.71      6.13 o 
  11   0   4       22.07       14.17      5.23 o 
  12   0   4       23.36       15.22      7.97 o 
  13   0   4      108.42      108.11     19.57 o 
 -13   1   4       13.54       11.60      6.15 o 
 -12   1   4       72.08       70.22     13.77 o 
 -11   1   4       71.77       71.86      8.58 o 
 -10   1   4       88.74       99.44      8.09 o 
  -9   1   4       56.58       69.38      9.27 o 
  -8   1   4      785.85      730.47     23.40 o 
  -7   1   4      944.41      993.79     24.21 o 
  -6   1   4     1623.16     1726.01     32.69 o 
  -5   1   4     9122.25     9416.53    247.03 o 
  -4   1   4      881.13      856.20     25.63 o 
  -3   1   4    14707.80    15051.47    338.15 o 
  -2   1   4     5772.68     6040.38    165.94 o 
  -1   1   4     1082.16     1094.43     40.59 o 
   0   1   4    55691.06    44879.73    977.71 o 
   1   1   4     1081.27     1065.56     24.41 o 
   2   1   4     5773.22     6075.04    132.76 o 
   3   1   4    14672.04    14749.03    324.54 o 
   4   1   4      875.44      862.68     25.24 o 
   5   1   4     9098.67     9530.49    179.96 o 
   6   1   4     1611.70     1725.37     30.33 o 
   7   1   4      938.95     1007.34     19.89 o 
   8   1   4      783.12      746.02     23.31 o 
   9   1   4       56.84       67.41      7.44 o 
  10   1   4       87.59       83.60      6.16 o 
  11   1   4       72.56       70.05      7.04 o 
  12   1   4       73.58       83.18      9.70 o 
  13   1   4       13.92       16.67      6.15 o 
 -13   2   4       56.58       60.88     10.15 o 
 -12   2   4      109.11      100.21     10.25 o 
 -11   2   4      521.15      479.68     18.08 o 
 -10   2   4       26.36       28.15      4.90 o 
  -9   2   4      169.55      158.82     10.82 o 
  -8   2   4      351.75      349.25     14.49 o 
  -7   2   4      569.39      542.38     22.15 o 
  -6   2   4     1306.72     1508.44     32.72 o 
  -5   2   4     1184.83     1184.49     29.45 o 
  -4   2   4     2182.13     2429.72     55.54 o 
  -3   2   4     1841.64     1711.81     39.75 o 
  -2   2   4     3055.81     3158.94     88.13 o 
  -1   2   4     2342.52     2413.55     85.53 o 
   0   2   4     3075.87     2923.99     81.94 o 
   1   2   4     2336.24     2296.31     43.87 o 
   2   2   4     3068.52     3202.32     70.90 o 
   3   2   4     1875.14     1728.59     39.86 o 
   4   2   4     2186.69     2381.95     55.44 o 
   5   2   4     1163.09     1173.09     21.28 o 
   6   2   4     1302.62     1487.66     26.91 o 
   7   2   4      568.76      559.44     12.85 o 
   8   2   4      357.49      341.77     17.16 o 
   9   2   4      166.68      163.49     16.33 o 
  10   2   4       26.72       29.34      4.78 o 
  11   2   4      524.40      461.34     18.45 o 
  12   2   4      108.49       99.83     18.84 o 
  13   2   4       56.55       61.34      7.64 o 
 -13   3   4       52.13       65.23     10.15 o 
 -12   3   4       93.97      110.17     14.50 o 
 -11   3   4      258.90      286.19     16.30 o 
 -10   3   4      213.45      208.96     10.64 o 
  -9   3   4      125.11      125.44     15.95 o 
  -8   3   4      253.09      231.97     15.38 o 
  -7   3   4       17.51       23.92      6.15 o 
  -6   3   4     1206.92     1321.00     33.95 o 
  -5   3   4     3535.34     3664.72     82.94 o 
  -4   3   4      174.46      164.56      8.20 o 
  -3   3   4     1858.54     1773.67     58.71 o 
  -2   3   4      249.44      247.17      9.23 o 
  -1   3   4     2106.00     2083.05     76.83 o 
   0   3   4    23012.07    20824.70    753.78 o 
   1   3   4     2099.26     2028.80     39.16 o 
   2   3   4      242.92      247.12      9.40 o 
   3   3   4     1877.90     1838.35     48.79 o 
   4   3   4      172.95      169.14      7.32 o 
   5   3   4     3534.62     3665.96     59.95 o 
   6   3   4     1214.70     1336.35     24.49 o 
   7   3   4       17.73       23.80      4.13 o 
   8   3   4      248.48      241.99     12.71 o 
   9   3   4      123.00      141.14     10.58 o 
  10   3   4      212.81      190.81     10.16 o 
  11   3   4      259.24      310.80     16.26 o 
  12   3   4       93.60      100.23      8.06 o 
  13   3   4       52.33       55.08     10.15 o 
 -13   4   4        1.41        2.90      7.25 o 
 -12   4   4       23.78       27.14     10.87 o 
 -11   4   4       29.56       18.84      6.60 o 
 -10   4   4      207.61      220.03     24.87 o 
  -9   4   4      559.01      536.03     25.63 o 
  -8   4   4      233.12      182.83     14.35 o 
  -7   4   4      270.48      271.27     15.38 o 
  -6   4   4      172.87      155.61      7.35 o 
  -5   4   4     3522.37     3523.94     80.96 o 
  -4   4   4      680.18      798.07     79.73 o 
  -3   4   4     2663.15     2599.06    114.47 o 
  -2   4   4      251.99      198.52     25.37 o 
  -1   4   4      293.01      285.54     10.93 o 
   0   4   4      275.31      227.39     15.22 o 
   1   4   4      290.04      289.31      9.45 o 
   2   4   4      252.35      217.43     19.57 o 
   3   4   4     2631.70     2762.62     66.67 o 
   4   4   4      680.80      699.53     19.86 o 
   5   4   4     3516.00     3591.95     79.45 o 
   6   4   4      173.90      181.32     18.24 o 
   7   4   4      272.49      269.88     12.50 o 
   8   4   4      232.00      257.81     14.40 o 
   9   4   4      560.15      612.69     26.00 o 
  10   4   4      208.36      235.44     11.70 o 
  11   4   4       29.33       23.48      7.64 o 
  12   4   4       23.15       21.30      6.60 o 
  13   4   4        1.42        3.87      4.53 o 
 -12   5   4       20.88       22.47      6.15 o 
 -11   5   4      195.42      223.24     18.84 o 
 -10   5   4      335.92      318.91     23.19 o 
  -9   5   4      283.96      297.20     15.73 o 
  -8   5   4      125.41      132.01     12.78 o 
  -7   5   4      147.52      126.11     15.95 o 
  -6   5   4     1772.67     1820.10     55.35 o 
  -5   5   4     1995.01     1928.53     55.86 o 
  -4   5   4     1547.29     1640.74     46.63 o 
  -3   5   4      175.45      178.04     14.50 o 
  -2   5   4     3831.56     3850.69    155.60 o 
  -1   5   4     2298.58     2039.88     53.77 o 
   0   5   4       35.17       34.92      3.56 o 
   1   5   4     2289.49     2103.28     51.66 o 
   2   5   4     3840.35     3930.94    130.59 o 
   3   5   4      176.62      170.49      8.08 o 
   4   5   4     1560.08     1625.72     63.06 o 
   5   5   4     1999.25     1960.67     49.55 o 
   6   5   4     1786.69     1888.84     49.07 o 
   7   5   4      148.28      134.10     12.17 o 
   8   5   4      125.37      102.11     11.14 o 
   9   5   4      283.66      280.36     19.34 o 
  10   5   4      333.86      303.50     14.73 o 
  11   5   4      196.13      186.68     14.50 o 
  12   5   4       20.34       20.29      6.15 o 
 -12   6   4       30.19       47.84      8.70 o 
 -11   6   4       60.81       57.98     10.15 o 
 -10   6   4       63.20       56.53     11.60 o 
  -9   6   4      151.64      156.55     13.21 o 
  -8   6   4      260.12      314.56     24.64 o 
  -7   6   4       42.43       60.88     13.05 o 
  -6   6   4     1502.63     1503.22     66.68 o 
  -5   6   4      734.15      647.96     34.79 o 
  -4   6   4     1479.62     1376.64     48.56 o 
  -3   6   4      543.44      519.06     21.45 o 
  -2   6   4     4191.45     4397.08    138.09 o 
  -1   6   4     5893.68     5774.59    162.99 o 
   0   6   4     3256.58     3196.15     64.46 o 
   1   6   4     5909.84     5861.87    151.75 o 
   2   6   4     4198.59     4410.20    147.33 o 
   3   6   4      543.37      539.97     39.14 o 
   4   6   4     1471.33     1317.82     85.53 o 
   5   6   4      734.30      687.80     22.03 o 
   6   6   4     1519.26     1481.33     48.49 o 
   7   6   4       43.35       53.05     12.32 o 
   8   6   4      259.80      245.20     23.92 o 
   9   6   4      153.41      168.96     11.66 o 
  10   6   4       61.89       56.53     11.60 o 
  11   6   4       61.44       47.84      8.20 o 
  12   6   4       29.93       28.70     13.05 o 
 -12   7   4       11.78       18.84      7.25 o 
 -11   7   4      221.65      202.94     17.39 o 
 -10   7   4        4.10        0.00      7.25 o 
  -9   7   4     1136.19     1020.51     47.84 o 
  -8   7   4      304.79      319.13     39.14 o 
  -7   7   4       71.23       68.13     13.05 o 
  -6   7   4      423.10      379.79     26.09 o 
  -4   7   4      105.80      105.41     18.12 o 
  -3   7   4      134.81      145.09     12.78 o 
  -2   7   4      280.44      291.22     14.07 o 
  -1   7   4     2086.97     2233.12     68.46 o 
   0   7   4      717.61      594.70     18.57 o 
   1   7   4     2092.34     2246.54     67.83 o 
   2   7   4      279.18      295.31     14.03 o 
   3   7   4      140.37      131.11      9.86 o 
   4   7   4      104.97       78.28     15.95 o 
   5   7   4      296.05      230.48     26.09 o 
   6   7   4      425.12      430.53     26.09 o 
   7   7   4       71.90       79.73     13.05 o 
   8   7   4      304.57      302.81     16.89 o 
   9   7   4     1136.87      972.67     47.84 o 
  10   7   4        4.12        0.00      8.70 o 
  11   7   4      224.22      215.99     18.84 o 
  12   7   4       12.03       21.74      7.25 o 
 -11   8   4       34.53       46.39      8.70 o 
 -10   8   4       27.72       26.09      8.70 o 
  -9   8   4       27.60       24.64     10.15 o 
  -8   8   4      109.09       79.73     13.05 o 
  -6   8   4     1885.20     1580.04     84.08 o 
  -5   8   4      463.44      447.92     33.34 o 
  -4   8   4      397.36      369.68     21.74 o 
  -3   8   4      620.18      590.10     28.88 o 
  -2   8   4      841.82      893.07     32.59 o 
  -1   8   4       88.69       88.39      9.13 o 
   0   8   4     4071.72     3856.05     94.45 o 
   1   8   4       88.29      113.99      9.76 o 
   2   8   4      853.96      899.67     37.12 o 
   3   8   4      628.24      596.88     28.96 o 
   4   8   4      395.40      348.86     21.74 o 
   5   8   4      461.47      420.37     24.35 o 
   8   8   4      110.93      133.36     15.95 o 
   9   8   4       27.44       21.74     10.15 o 
  10   8   4       27.69       30.44     10.15 o 
  11   8   4       33.26       49.29     10.15 o 
 -11   9   4       36.00       45.01      5.90 o 
 -10   9   4       54.54       73.93     10.15 o 
  -9   9   4      478.13      495.76     27.54 o 
  -8   9   4       37.76       44.94     10.15 o 
  -5   9   4      378.01      421.83     31.89 o 
  -4   9   4      119.12      113.07     20.29 o 
  -3   9   4        7.98       16.15      8.70 o 
  -2   9   4     1033.63      925.68     34.52 o 
  -1   9   4       97.18       80.60      9.32 o 
   0   9   4        0.54       12.76      5.26 o 
   1   9   4       94.26       67.90     11.14 o 
   2   9   4     1023.78      958.09     46.09 o 
   3   9   4        7.62        3.85      4.88 o 
   4   9   4      116.34       97.12     21.74 o 
   5   9   4      373.09      301.51     33.34 o 
   9   9   4      476.29      452.27     27.54 o 
  10   9   4       55.34       69.58     11.60 o 
  11   9   4       35.29       39.14      7.25 o 
 -10  10   4       57.70       55.69     12.32 o 
  -9  10   4      173.67      173.46     11.80 o 
  -8  10   4       36.70       39.98      7.46 o 
  -7  10   4      299.85      301.51     31.89 o 
  -6  10   4      510.43      529.71     34.79 o 
  -5  10   4     1182.14     1194.65     48.49 o 
  -4  10   4      203.51      188.03     18.11 o 
  -3  10   4       64.53       85.74     12.54 o 
  -2  10   4     1575.32     1426.07     49.48 o 
  -1  10   4      283.16      252.34     15.56 o 
   0  10   4       29.25       44.02     10.15 o 
   1  10   4      290.51      296.26     28.27 o 
   2  10   4     1567.77     1443.47     98.57 o 
   3  10   4       65.35       73.23     15.95 o 
   4  10   4      203.35      226.13     31.89 o 
   5  10   4     1177.10     1210.02     47.59 o 
   6  10   4      510.78      485.61     39.14 o 
   9  10   4      176.12      223.24     24.64 o 
  10  10   4       57.73       58.52     10.15 o 
  -9  11   4       36.65       43.35      6.15 o 
  -8  11   4        4.00        7.25     10.15 o 
  -7  11   4      143.94      142.06     21.74 o 
  -6  11   4      166.97      149.18     15.86 o 
  -5  11   4      647.55      717.44     35.26 o 
  -4  11   4       83.48       93.41     15.95 o 
  -3  11   4      149.78      192.44     19.39 o 
  -2  11   4      391.98      390.47     26.09 o 
  -1  11   4      466.32      388.60     29.72 o 
   0  11   4      748.88      677.06     38.43 o 
   1  11   4      464.79      375.74     26.00 o 
   2  11   4      387.94      383.02     21.19 o 
   3  11   4      150.90      176.35     13.65 o 
   4  11   4       82.76      101.68     14.24 o 
   5  11   4      644.72      733.60     34.33 o 
   6  11   4      166.49      211.17     17.92 o 
   7  11   4      144.23      133.36     21.74 o 
   8  11   4        3.78        0.00     10.15 o 
   9  11   4       37.63       49.29     13.05 o 
  -8  12   4        3.39        8.70      8.70 o 
  -7  12   4       27.48       26.09     11.60 o 
  -6  12   4      659.98      672.73     31.15 o 
  -5  12   4        5.14        4.52      8.67 o 
  -4  12   4       70.07       78.37     13.33 o 
  -3  12   4      671.98      711.53     52.18 o 
  -2  12   4      237.13      234.73     15.78 o 
  -1  12   4       41.31       56.27     14.97 o 
   0  12   4      848.59      797.82     27.20 o 
   1  12   4       40.00       54.40      8.83 o 
   2  12   4      234.55      226.71     12.67 o 
   3  12   4      667.65      740.18     34.23 o 
   4  12   4       68.57       74.18     12.30 o 
   5  12   4        5.09        0.00     10.15 o 
   6  12   4      659.20      655.21     42.04 o 
   7  12   4       27.95       33.34     13.05 o 
   8  12   4        3.28        0.00      8.70 o 
  -7  13   4        8.36       24.64      8.70 o 
  -6  13   4      158.27      152.70     13.33 o 
  -5  13   4       15.51       14.86      8.01 o 
  -4  13   4        5.86        5.53      8.01 o 
  -3  13   4      164.93      158.62     15.86 o 
  -2  13   4        4.33        0.00      8.01 o 
  -1  13   4      139.40      129.65     11.42 o 
   0  13   4      131.63      120.10     11.14 o 
   1  13   4      140.38      108.21     12.78 o 
   2  13   4        4.22        0.00     10.15 o 
   3  13   4      160.92      137.71     20.29 o 
   4  13   4        5.65       17.39     11.60 o 
   5  13   4       15.65        8.70     10.15 o 
   6  13   4      157.64      137.71     18.84 o 
   7  13   4        7.98       10.15      8.70 o 
  -5  14   4       47.00       67.47      8.67 o 
  -4  14   4      113.43      100.67     11.14 o 
  -3  14   4       81.63      116.82     12.17 o 
  -2  14   4      155.57      185.46     15.27 o 
  -1  14   4       58.58       79.96     11.28 o 
   0  14   4      334.41      403.03     20.50 o 
   1  14   4       58.06       63.78     13.05 o 
   2  14   4      154.75      149.31     18.84 o 
   3  14   4       82.56      115.97     17.39 o 
   4  14   4      113.58       68.13     13.05 o 
   5  14   4       47.89       44.94     10.15 o 
  -3  15   4       35.04       36.24      8.70 o 
  -2  15   4       33.15       47.84     10.15 o 
   2  15   4       33.79       73.93     11.60 o 
   3  15   4       34.64       18.84      8.70 o 
   1   0   5     8751.80     8571.38    311.66 o 
   2   0   5      834.35      983.83     27.15 o 
   3   0   5     2217.94     2331.36     62.53 o 
   4   0   5     1528.53     1313.81     37.40 o 
   5   0   5     6697.18     7038.68    132.66 o 
   6   0   5      311.95      367.62      9.92 o 
   7   0   5     2893.30     3145.51     53.15 o 
   8   0   5        1.19        3.76      3.51 o 
   9   0   5      186.01      165.21     13.81 o 
  10   0   5     1006.99     1075.94     27.43 o 
  11   0   5       61.09       35.31      5.59 o 
  12   0   5       84.40       69.57     10.87 o 
  13   0   5        0.70        5.80      6.15 o 
 -13   1   5      128.23      131.77     13.05 o 
 -12   1   5       62.71       57.69     19.57 o 
 -11   1   5        3.62        5.86      4.86 o 
 -10   1   5      184.24      208.12      9.70 o 
  -9   1   5      241.07      229.20     14.39 o 
  -8   1   5       15.18       15.95      5.02 o 
  -7   1   5       79.88       76.51      5.96 o 
  -6   1   5     1845.78     2025.90     38.50 o 
  -5   1   5     3114.96     3369.88     76.53 o 
  -4   1   5     3960.71     4063.66     90.47 o 
  -3   1   5     2739.91     2966.11     66.90 o 
  -2   1   5    35770.29    34241.50   1719.93 o 
  -1   1   5     2607.93     2597.65     97.12 o 
   0   1   5      418.85      433.51     10.17 o 
   1   1   5     2621.53     2618.80     49.70 o 
   2   1   5    35724.98    35310.55    778.28 o 
   3   1   5     2734.57     3014.88     67.33 o 
   4   1   5     3965.15     4007.20     90.89 o 
   5   1   5     3132.77     3385.47     55.14 o 
   6   1   5     1855.60     2027.69     35.10 o 
   7   1   5       83.71       95.82      9.96 o 
   8   1   5       15.52       25.73      5.53 o 
   9   1   5      242.01      263.90     13.75 o 
  10   1   5      183.94      174.38      9.08 o 
  11   1   5        3.86        5.51      7.03 o 
  12   1   5       62.12       70.82      8.67 o 
  13   1   5      126.76      153.80     15.95 o 
 -13   2   5       43.15       62.33     10.15 o 
 -12   2   5      101.11       66.45      8.67 o 
 -11   2   5        8.55        3.57      6.60 o 
 -10   2   5      246.05      257.48     17.88 o 
  -9   2   5      994.68     1038.24     31.21 o 
  -8   2   5       14.82        9.46      4.42 o 
  -7   2   5      620.03      609.29     42.76 o 
  -6   2   5     1591.30     1563.28     34.33 o 
  -5   2   5      565.80      585.39     25.34 o 
  -4   2   5      589.27      539.34     21.02 o 
  -3   2   5     2665.29     2791.83     79.04 o 
  -2   2   5    11070.86    10745.17    355.15 o 
  -1   2   5      254.56      324.71     13.05 o 
   0   2   5      836.70      807.24     23.94 o 
   1   2   5      255.67      263.81      6.37 o 
   2   2   5    11057.92    10960.78    236.91 o 
   3   2   5     2663.91     2816.18     63.43 o 
   4   2   5      595.29      540.73     12.77 o 
   5   2   5      555.38      603.27     12.42 o 
   6   2   5     1594.46     1602.74     28.45 o 
   7   2   5      620.77      592.31     13.50 o 
   8   2   5       13.76       13.30      5.53 o 
   9   2   5      996.84     1055.12     31.38 o 
  10   2   5      249.94      270.46     12.64 o 
  11   2   5        8.19       15.58      5.07 o 
  12   2   5       99.84       97.66      8.37 o 
  13   2   5       43.40       56.27      7.18 o 
 -13   3   5       61.04       53.63     10.15 o 
 -11   3   5      287.21      305.43     22.47 o 
 -10   3   5       98.98      105.83     10.67 o 
  -9   3   5      141.54      134.62     12.78 o 
  -8   3   5      496.90      524.49     25.37 o 
  -7   3   5      261.01      293.56     15.38 o 
  -6   3   5       55.40       64.78     10.36 o 
  -5   3   5     3252.90     3367.32     77.90 o 
  -4   3   5     4786.66     4741.73    127.10 o 
  -3   3   5     1128.04     1211.49     53.63 o 
  -2   3   5     2128.33     2287.44     85.53 o 
  -1   3   5     3989.58     3687.74    136.26 o 
   0   3   5     3333.29     3203.58    118.87 o 
   1   3   5     3984.15     3659.69     69.61 o 
   2   3   5     2121.65     2273.36     51.10 o 
   3   3   5     1125.01     1242.85     26.85 o 
   4   3   5     4797.61     4862.15     92.52 o 
   5   3   5     3254.66     3454.13     58.56 o 
   6   3   5       57.39       51.80      3.72 o 
   7   3   5      257.94      302.10     12.82 o 
   8   3   5      494.60      555.02     22.25 o 
   9   3   5      141.57      170.64     11.66 o 
  10   3   5       98.59      112.88      6.81 o 
  11   3   5      286.62      323.15     14.77 o 
  12   3   5      120.90      116.99      8.62 o 
  13   3   5       60.23       78.28     11.60 o 
 -13   4   5       95.56      118.87     13.05 o 
 -12   4   5       25.44       24.72      6.15 o 
 -11   4   5       23.50       25.06      7.25 o 
 -10   4   5      163.94      171.91     11.42 o 
  -9   4   5       70.32       84.79     10.73 o 
  -8   4   5      245.66      211.47     15.86 o 
  -7   4   5     2134.79     2154.22     65.96 o 
  -6   4   5     1438.64     1518.81     38.98 o 
  -5   4   5      982.82      878.41     23.65 o 
  -4   4   5     1238.66     1278.20     36.90 o 
  -3   4   5     1207.38     1180.63    112.34 o 
  -2   4   5       94.02      104.25     16.67 o 
  -1   4   5     1946.08     1732.79     71.54 o 
   0   4   5      202.30      189.55      8.01 o 
   1   4   5     1949.49     1800.95     51.26 o 
   2   4   5       92.59      108.81     23.92 o 
   3   4   5     1214.93     1282.78     44.79 o 
   4   4   5     1250.75     1241.56     35.03 o 
   5   4   5      984.57      883.98     22.00 o 
   6   4   5     1438.03     1564.75     35.68 o 
   7   4   5     2138.43     2123.27     54.47 o 
   8   4   5      241.84      247.71     13.04 o 
   9   4   5       72.06       89.63     11.56 o 
  10   4   5      165.42      182.95     10.49 o 
  11   4   5       23.55       28.43      8.20 o 
  12   4   5       25.46       20.29      7.18 o 
  13   4   5       96.73      107.97     12.32 o 
 -12   5   5       31.94       21.74      8.70 o 
 -11   5   5       22.72       24.64      8.70 o 
 -10   5   5       71.12       57.98     11.60 o 
  -9   5   5       13.47        7.58      6.60 o 
  -8   5   5      103.57       94.22     15.95 o 
  -7   5   5      618.05      692.90     37.69 o 
  -6   5   5       47.60       85.53     13.05 o 
  -5   5   5      303.44      295.83     13.33 o 
  -4   5   5     7050.58     6869.08    181.94 o 
  -3   5   5     2666.24     2526.47    174.67 o 
  -2   5   5     9254.76     8868.04    429.36 o 
  -1   5   5     4401.66     4134.53    120.93 o 
   0   5   5      359.18      326.73      9.52 o 
   1   5   5     4342.02     4207.77    121.88 o 
   2   5   5     9252.83     9124.51    291.86 o 
   3   5   5     2684.60     2505.49     64.33 o 
   4   5   5     7081.04     6915.47    171.17 o 
   5   5   5      301.11      308.63     12.50 o 
   6   5   5       47.05      118.18     46.39 o 
   7   5   5      611.52      635.35     26.41 o 
   8   5   5      103.76      118.27     12.17 o 
   9   5   5       13.88       17.95      7.31 o 
  10   5   5       70.97       58.77      7.78 o 
  11   5   5       21.67       21.02      7.97 o 
  12   5   5       31.38       15.95      6.15 o 
 -12   6   5      100.84       97.12     11.60 o 
 -11   6   5       34.04       28.99      8.70 o 
 -10   6   5      260.18      231.93     20.29 o 
  -9   6   5      203.41      188.22     27.54 o 
  -8   6   5     1267.16     1203.15     59.43 o 
  -7   6   5      131.51      130.46     17.39 o 
  -6   6   5       91.77       98.57     14.50 o 
  -5   6   5     1919.29     1974.54     57.37 o 
  -4   6   5      765.85      941.29     29.20 o 
  -3   6   5      100.01      124.84      8.56 o 
  -2   6   5      354.38      416.85     18.83 o 
  -1   6   5     4328.12     4056.88     93.14 o 
   0   6   5     9061.71     8419.21    186.08 o 
   1   6   5     4352.44     4151.31    108.93 o 
   2   6   5      355.88      413.10     23.92 o 
   3   6   5       99.13      114.03     13.77 o 
   4   6   5      751.94      904.83     27.65 o 
   5   6   5     1916.89     1971.45     51.08 o 
   6   6   5       93.80      109.75     10.10 o 
   7   6   5      128.98      133.94     12.54 o 
   8   6   5     1263.69     1234.98     43.75 o 
   9   6   5      202.24      195.12     12.26 o 
  10   6   5      261.51      221.79     21.74 o 
  11   6   5       33.97       28.99      7.18 o 
  12   6   5      101.63      108.00      9.23 o 
 -12   7   5       31.43       23.19      7.25 o 
 -11   7   5       37.35       31.89      8.70 o 
 -10   7   5       18.96       13.05      8.70 o 
  -9   7   5       50.02       59.43     11.60 o 
  -8   7   5      714.73      717.38     27.62 o 
  -7   7   5      405.96      394.29     27.54 o 
  -6   7   5     1226.46     1178.51     56.53 o 
  -4   7   5      139.94      142.06     18.84 o 
  -3   7   5      478.99      506.63     25.37 o 
  -2   7   5      515.65      452.78     19.13 o 
  -1   7   5     1692.11     1813.24     56.94 o 
   0   7   5     2061.20     2079.76     52.81 o 
   1   7   5     1688.43     1849.86     56.31 o 
   2   7   5      510.91      482.12     22.27 o 
   3   7   5      481.18      534.42     24.35 o 
   4   7   5      140.89      163.80     17.39 o 
   5   7   5      244.44      191.34     23.19 o 
   6   7   5     1227.06     1207.50     53.63 o 
   7   7   5      406.31      336.30     24.64 o 
   8   7   5      711.98      685.71     64.51 o 
   9   7   5       51.36       76.83     13.05 o 
  10   7   5       19.17       17.39     10.15 o 
  11   7   5       36.41       28.99     10.15 o 
  12   7   5       31.40       31.89      7.25 o 
 -11   8   5      335.49      363.85     20.29 o 
 -10   8   5      333.60      287.02     20.29 o 
  -9   8   5      555.13      549.39     30.44 o 
  -8   8   5      140.86      121.76     14.50 o 
  -6   8   5       87.27      114.52     18.84 o 
  -5   8   5      214.23      204.39     23.19 o 
  -4   8   5      383.09      339.20     27.54 o 
  -3   8   5      191.24      184.20     15.38 o 
  -2   8   5      577.98      565.91     23.03 o 
  -1   8   5       10.89       11.23      4.69 o 
   0   8   5       70.02       76.33      8.08 o 
   1   8   5       10.47        1.29      4.53 o 
   2   8   5      580.99      596.83     31.15 o 
   3   8   5      191.02      171.74     15.95 o 
   4   8   5      382.15      294.27     30.44 o 
   5   8   5      214.81      173.95     26.09 o 
   9   8   5      558.41      581.28     33.34 o 
  10   8   5      336.38      305.86     21.74 o 
  11   8   5      333.82      342.10     21.74 o 
 -11   9   5      162.75      161.54      9.38 o 
 -10   9   5        0.44        4.35      5.80 o 
  -9   9   5      233.69      249.33     18.84 o 
  -8   9   5       81.77       75.38     11.60 o 
  -5   9   5      821.68      765.38     47.84 o 
  -4   9   5      843.61      708.85     44.94 o 
  -3   9   5     1090.21      985.40     44.94 o 
  -2   9   5      379.74      363.77     18.29 o 
  -1   9   5      446.86      454.68     20.90 o 
   0   9   5      309.44      247.38     14.28 o 
   1   9   5      450.24      470.61     34.79 o 
   2   9   5      371.59      402.98     24.97 o 
   3   9   5     1088.55     1081.66    123.94 o 
   4   9   5      833.96      674.06     53.63 o 
   5   9   5      821.65      669.71     55.08 o 
   9   9   5      232.23      278.32     21.74 o 
  10   9   5        0.42        4.35      7.25 o 
  11   9   5      162.05      163.80     13.05 o 
 -10  10   5      199.00      220.58     12.32 o 
  -9  10   5       56.32       57.75      7.46 o 
  -8  10   5      221.82      220.31     29.72 o 
  -7  10   5       66.63       78.28     18.84 o 
  -6  10   5      570.52      627.60     31.73 o 
  -5  10   5      774.37      791.96     36.73 o 
  -4  10   5      778.72      650.86     43.49 o 
  -3  10   5     2253.99     2094.18     80.78 o 
  -2  10   5       35.37       35.89      8.12 o 
  -1  10   5      515.94      465.98     22.19 o 
   0  10   5     1905.90     1741.22     77.88 o 
   1  10   5      511.75      504.04     30.22 o 
   2  10   5       33.96       41.54     10.73 o 
   3  10   5     2268.64     2079.22    117.42 o 
   4  10   5      780.97      616.07     52.18 o 
   5  10   5      772.48      788.19     88.42 o 
   6  10   5      568.39      565.34     42.04 o 
   7  10   5       66.35       53.63     17.39 o 
   8  10   5      220.81      202.94     24.64 o 
   9  10   5       56.70       42.04     14.50 o 
  10  10   5      197.90      198.59     14.50 o 
  -9  11   5      143.16      142.52      9.38 o 
  -8  11   5      211.73      185.55     21.74 o 
  -7  11   5       57.07       63.78     15.95 o 
  -6  11   5      554.82      604.21     31.15 o 
  -5  11   5      102.23      121.38     19.57 o 
  -4  11   5      360.62      410.60     27.62 o 
  -3  11   5       19.53        9.11     12.32 o 
  -2  11   5     1000.12      954.46     64.51 o 
  -1  11   5     1178.99     1058.96     49.70 o 
   0  11   5      240.31      196.16     20.50 o 
   1  11   5     1180.70     1014.53     96.40 o 
   2  11   5     1008.30     1061.22     72.64 o 
   3  11   5       19.69       30.60      8.08 o 
   4  11   5      358.37      398.46     49.29 o 
   5  11   5      100.70       92.15     13.81 o 
   6  11   5      554.72      616.07     42.04 o 
   7  11   5       57.01       95.67     18.84 o 
   8  11   5      209.98      259.48     26.09 o 
   9  11   5      141.81      146.41     17.39 o 
  -8  12   5       23.88       15.95      8.70 o 
  -7  12   5      102.06      110.17     17.39 o 
  -6  12   5      317.05      338.26     29.72 o 
  -5  12   5      321.64      371.11     23.51 o 
  -4  12   5      198.83      183.27     17.92 o 
  -3  12   5       62.80       52.18     15.95 o 
  -2  12   5        0.88        4.47      6.83 o 
  -1  12   5     1017.16      989.04     48.62 o 
   0  12   5        2.06       15.91      7.44 o 
   1  12   5     1016.20     1040.21     28.13 o 
   2  12   5        1.11        0.00      5.25 o 
   3  12   5       65.60       79.69     12.78 o 
   4  12   5      201.65      169.53     16.89 o 
   5  12   5      320.79      400.08     33.34 o 
   6  12   5      316.23      307.31     28.99 o 
   7  12   5      102.29       85.53     15.95 o 
   8  12   5       23.16        8.70      8.70 o 
  -7  13   5       85.50       79.73     13.05 o 
  -6  13   5       82.28       92.76     10.73 o 
  -5  13   5      134.40      178.73     15.27 o 
  -4  13   5      130.76      198.77     17.33 o 
  -3  13   5        4.58        6.61      8.01 o 
  -2  13   5       40.49       22.07      9.06 o 
  -1  13   5       52.09       42.18      7.89 o 
   0  13   5       39.30       50.45      8.37 o 
   1  13   5       52.37       61.09     13.05 o 
   2  13   5       40.22       46.39     14.50 o 
   3  13   5        4.95       11.60     11.60 o 
   4  13   5      131.70      176.85     21.74 o 
   5  13   5      134.86      144.96     18.84 o 
   6  13   5       83.29       79.73     14.50 o 
   7  13   5       87.05       92.77     13.05 o 
  -5  14   5       33.50       37.69      7.64 o 
  -4  14   5      323.12      378.18     37.69 o 
  -3  14   5       68.67       89.14     12.32 o 
  -2  14   5       29.23       62.45     10.10 o 
  -1  14   5      115.81      141.25     13.21 o 
   0  14   5        3.37        4.35      7.18 o 
   1  14   5      115.23      150.76     18.84 o 
   3  14   5       70.26       92.77     14.50 o 
   4  14   5      325.45      376.89     26.09 o 
   5  14   5       33.27       24.64      8.70 o 
  -3  15   5       29.46       21.74      8.70 o 
  -2  15   5        4.55       14.50      8.70 o 
   2  15   5        4.82        7.25      7.25 o 
   3  15   5       30.02       21.74      8.70 o 
   0   0   6    17081.30    15621.00    427.63 o 
   1   0   6    79762.85    69839.41   2529.52 o 
   2   0   6     9172.61     9981.82    362.40 o 
   3   0   6     2192.90     2120.07     56.88 o 
   4   0   6    23397.30    23704.44    607.83 o 
   5   0   6     1591.19     1638.52     33.61 o 
   6   0   6      145.56      158.79      6.41 o 
   7   0   6      630.85      683.66     16.36 o 
   8   0   6      334.84      307.15     11.53 o 
   9   0   6     2126.52     2125.14     80.96 o 
  10   0   6       19.44       24.49      5.59 o 
  11   0   6       96.97       72.02      7.04 o 
  12   0   6        1.46        0.00      6.15 o 
  13   0   6       96.70       82.35      8.67 o 
 -13   1   6        7.68        9.42      6.15 o 
 -12   1   6      263.25      241.90     27.54 o 
 -11   1   6      109.26       93.57      9.41 o 
 -10   1   6      892.61      891.54     21.31 o 
  -9   1   6      330.07      295.81     17.79 o 
  -8   1   6      609.19      622.75     42.57 o 
  -7   1   6     4074.47     4393.25    131.20 o 
  -6   1   6     1051.65     1126.51     22.61 o 
  -5   1   6     2754.54     2874.89     57.10 o 
  -4   1   6    10044.04    10220.35    263.43 o 
  -3   1   6     8125.15     8213.46    181.99 o 
  -2   1   6    14320.64    12529.88    621.15 o 
  -1   1   6     1527.09     1623.53     57.98 o 
   0   1   6      786.03      788.86     18.51 o 
   1   1   6     1523.86     1496.23     34.60 o 
   2   1   6    14332.41    13004.77    278.57 o 
   3   1   6     8087.16     8344.00    182.31 o 
   4   1   6     9998.29    10142.86    224.18 o 
   5   1   6     2765.16     2931.16     48.16 o 
   6   1   6     1054.81     1134.97     21.16 o 
   7   1   6     4080.08     4428.79     72.89 o 
   8   1   6      612.80      622.85     20.82 o 
   9   1   6      331.94      315.04     14.07 o 
  10   1   6      893.87      904.85     19.43 o 
  11   1   6      111.07      114.98      7.33 o 
  12   1   6      259.98      239.23     42.04 o 
  13   1   6        7.35        7.25      5.57 o 
 -13   2   6       15.33       20.29      8.70 o 
 -12   2   6       94.68      105.82     14.50 o 
 -11   2   6       26.64       34.21      8.20 o 
 -10   2   6      707.77      707.19     21.76 o 
  -9   2   6       61.76       91.81     15.22 o 
  -8   2   6      153.53      185.44     14.72 o 
  -7   2   6       67.46       51.42      7.64 o 
  -6   2   6       84.09       92.15      6.38 o 
  -5   2   6     2024.65     1967.56     47.00 o 
  -4   2   6     7459.05     7619.69    197.83 o 
  -3   2   6     2435.84     2512.13     94.22 o 
  -2   2   6     7222.95     7282.70    263.82 o 
  -1   2   6     3145.02     3148.49    117.42 o 
   0   2   6       92.55       71.36     18.12 o 
   1   2   6     3183.72     3147.38     59.75 o 
   2   2   6     7215.95     7190.56    158.42 o 
   3   2   6     2426.42     2496.65     56.81 o 
   4   2   6     7450.26     7595.29    143.76 o 
   5   2   6     2033.81     1993.08     33.82 o 
   6   2   6       82.57      101.85      7.46 o 
   7   2   6       66.09       64.62      4.99 o 
   8   2   6      151.88      178.18     11.19 o 
   9   2   6       60.02       96.47     12.49 o 
  10   2   6      705.27      718.10     19.45 o 
  11   2   6       27.47       44.61      8.81 o 
  12   2   6       94.93      114.10     11.18 o 
  13   2   6       14.83       13.05      6.15 o 
 -13   3   6       30.24       28.99      8.70 o 
 -12   3   6       63.26       65.23     11.60 o 
 -11   3   6       83.68      115.03     10.73 o 
 -10   3   6       66.80       67.99      7.95 o 
  -9   3   6      146.51      151.89     15.22 o 
  -8   3   6      233.09      212.20     31.89 o 
  -7   3   6     2153.75     2254.10    102.92 o 
  -6   3   6      464.36      479.30     19.35 o 
  -5   3   6     3789.66     3960.16     91.56 o 
  -4   3   6      780.64      849.13     26.12 o 
  -3   3   6      429.41      458.07     21.74 o 
  -2   3   6     6020.88     5634.53    444.30 o 
  -1   3   6    11739.18    11174.83    401.53 o 
   0   3   6      407.43      427.63     18.84 o 
   1   3   6    11709.07    10966.80    241.32 o 
   2   3   6     6017.74     5858.70    125.90 o 
   3   3   6      433.54      472.87     11.78 o 
   4   3   6      777.02      848.73     18.85 o 
   5   3   6     3779.96     4110.03     66.10 o 
   6   3   6      463.79      493.27     12.71 o 
   7   3   6     2130.74     2308.24     58.09 o 
   8   3   6      235.50      213.34     12.71 o 
   9   3   6      144.16      130.14     10.30 o 
  10   3   6       66.76       80.21      5.94 o 
  11   3   6       84.01      106.81      9.46 o 
  12   3   6       63.07       73.27      7.22 o 
  13   3   6       30.33       37.69      8.70 o 
 -13   4   6        5.20       13.05      7.25 o 
 -12   4   6        6.94        7.78      5.57 o 
 -11   4   6       67.10       56.57      8.20 o 
 -10   4   6       70.97       64.89      8.12 o 
  -9   4   6      175.50      164.30     13.81 o 
  -8   4   6      881.29      871.49     32.80 o 
  -7   4   6      415.50      441.67     20.50 o 
  -6   4   6      255.95      242.59     10.58 o 
  -5   4   6     2180.13     2263.63     65.08 o 
  -4   4   6     1413.55     1376.62     42.76 o 
  -3   4   6      982.04      835.43     60.88 o 
  -2   4   6     2456.74     2346.24    191.34 o 
  -1   4   6     2028.45     2013.33     85.04 o 
   0   4   6        0.91        2.72      2.35 o 
   1   4   6     2020.72     2054.82     53.14 o 
   2   4   6     2475.56     2376.14     80.41 o 
   3   4   6      982.62      850.14     23.79 o 
   4   4   6     1410.17     1375.23     37.77 o 
   5   4   6     2180.46     2360.96     50.42 o 
   6   4   6      257.15      249.25      9.68 o 
   7   4   6      415.32      463.94     22.23 o 
   8   4   6      889.58      834.27     26.68 o 
   9   4   6      176.08      196.13     14.93 o 
  10   4   6       71.98       62.87      7.32 o 
  11   4   6       67.81       65.48      9.70 o 
  12   4   6        7.41        4.35      6.15 o 
  13   4   6        4.97        7.97      5.13 o 
 -12   5   6       40.02       21.74      7.25 o 
 -11   5   6       54.09       63.78     11.60 o 
 -10   5   6       60.78       55.08     11.60 o 
  -9   5   6      495.92      479.94     23.92 o 
  -8   5   6      191.04      221.79     23.19 o 
  -7   5   6      278.04      262.37     21.74 o 
  -5   5   6      717.63      769.27     36.96 o 
  -4   5   6     2793.10     2834.01     78.41 o 
  -3   5   6     1638.26     1599.49    105.82 o 
  -2   5   6     4253.77     4111.10    137.25 o 
  -1   5   6     3930.33     4001.02    104.17 o 
   0   5   6     7848.72     7604.06    160.49 o 
   1   5   6     3915.72     4050.68     95.20 o 
   2   5   6     4254.62     4249.68    139.64 o 
   3   5   6     1634.37     1570.89     49.65 o 
   4   5   6     2802.32     2852.02     73.69 o 
   5   5   6      725.19      758.46     23.21 o 
   6   5   6       21.16       25.21      7.25 o 
   7   5   6      282.05      264.99     15.67 o 
   8   5   6      190.65      197.35     15.27 o 
   9   5   6      495.45      480.32     19.10 o 
  10   5   6       59.91       45.13      7.90 o 
  11   5   6       52.98       47.52      8.20 o 
  12   5   6       40.85       30.73      7.18 o 
 -12   6   6       64.30       68.13      8.70 o 
 -11   6   6      143.01      117.42     13.05 o 
 -10   6   6       60.96       62.33     11.60 o 
  -9   6   6      126.37      130.49     12.17 o 
  -8   6   6       94.09      117.42     17.39 o 
  -7   6   6     1386.13     1435.09     66.68 o 
  -6   6   6      272.71      288.47     21.74 o 
  -5   6   6      942.81      890.01     30.22 o 
  -4   6   6     2477.47     2411.94     69.18 o 
  -3   6   6      403.73      413.00     21.84 o 
  -2   6   6     4283.48     4135.05    142.07 o 
  -1   6   6     2536.20     2627.89     65.91 o 
   0   6   6      429.57      448.78     14.80 o 
   1   6   6     2520.28     2595.22     70.86 o 
   2   6   6     4275.22     4072.75    138.27 o 
   3   6   6      399.96      414.86     20.42 o 
   4   6   6     2495.05     2472.19     65.05 o 
   5   6   6      943.87      930.63     31.98 o 
   6   6   6      275.03      274.82     34.79 o 
   7   6   6     1384.18     1451.21     48.91 o 
   8   6   6       94.89      105.45     14.50 o 
   9   6   6      125.65      130.70     10.71 o 
  10   6   6       61.05       52.18     13.05 o 
  11   6   6      142.91      138.34     11.75 o 
  12   6   6       63.70       68.90      8.20 o 
 -12   7   6       24.48       26.09      5.80 o 
 -11   7   6       51.37       60.88     10.15 o 
 -10   7   6      198.70      181.20     17.39 o 
  -9   7   6       61.11       55.08     11.60 o 
  -8   7   6      120.69       86.97     13.05 o 
  -7   7   6     1137.87     1143.72     56.53 o 
  -6   7   6      202.32      176.85     18.84 o 
  -4   7   6      353.95      359.50     27.54 o 
  -3   7   6      103.69      119.90     12.17 o 
  -2   7   6      759.70      781.66     29.80 o 
  -1   7   6     5451.17     5324.30    152.53 o 
   0   7   6     2115.21     2374.90     71.89 o 
   1   7   6     5461.63     5239.75    203.97 o 
   2   7   6      760.27      801.62     50.74 o 
   3   7   6      103.50      133.36     17.39 o 
   4   7   6      357.24      376.89     28.99 o 
   6   7   6      202.97      181.20     17.39 o 
   7   7   6     1136.07     1127.20     39.62 o 
   8   7   6      121.88      113.51     10.49 o 
   9   7   6       60.03       72.48     13.05 o 
  10   7   6      198.35      191.34     18.84 o 
  11   7   6       51.03       68.13     11.60 o 
  12   7   6       24.61       20.29      7.25 o 
 -11   8   6      178.56      172.50     13.05 o 
 -10   8   6       57.71       53.63     10.15 o 
  -9   8   6      516.06      526.20     30.44 o 
  -8   8   6      324.77      258.03     21.74 o 
  -7   8   6       31.30       39.14     10.15 o 
  -6   8   6       67.16       97.12     18.84 o 
  -5   8   6      886.89      853.80     49.29 o 
  -4   8   6      206.42      230.48     24.64 o 
  -3   8   6      222.41      213.62     15.86 o 
  -2   8   6       60.11       74.31      8.29 o 
  -1   8   6       56.33       77.45     17.23 o 
   0   8   6      265.34      222.73     12.58 o 
   1   8   6       56.31       72.73     10.44 o 
   2   8   6       62.52       75.29     10.73 o 
   3   8   6      221.25      233.56     17.33 o 
   4   8   6      203.33      184.88     16.02 o 
   5   8   6      893.12      716.09     56.53 o 
   9   8   6      518.62      549.39     31.89 o 
  10   8   6       57.11       65.23     11.60 o 
  11   8   6      178.52      153.66     14.50 o 
 -11   9   6       67.38       72.47      8.70 o 
 -10   9   6       44.66       42.04      8.70 o 
  -9   9   6      119.95      136.26     14.50 o 
  -8   9   6       27.71       42.04     10.15 o 
  -7   9   6     1469.16     1382.90     59.43 o 
  -5   9   6      537.44      447.92     34.79 o 
  -4   9   6      188.65      185.55     23.19 o 
  -3   9   6      446.90      425.71     31.17 o 
  -2   9   6     1191.62     1065.52     38.81 o 
  -1   9   6     1619.92     1495.67     50.98 o 
   0   9   6       12.30       10.93      8.70 o 
   1   9   6     1613.99     1523.40     67.09 o 
   2   9   6     1187.14     1136.02     52.72 o 
   3   9   6      445.65      490.96     45.66 o 
   4   9   6      195.69      210.19     28.99 o 
   5   9   6      544.99      402.98     39.14 o 
   9   9   6      119.68      108.72     14.50 o 
  10   9   6       45.01       49.29     10.15 o 
  11   9   6       67.32       73.93     10.15 o 
 -10  10   6       10.29       14.50      4.82 o 
  -9  10   6       47.90       47.46      7.25 o 
  -8  10   6      407.41      429.88     42.76 o 
  -7  10   6       92.93       73.93     17.39 o 
  -6  10   6      200.86      190.82     19.39 o 
  -5  10   6      473.89      492.74     35.51 o 
  -4  10   6     2553.71     2297.59    108.72 o 
  -3  10   6       83.38       65.17     11.28 o 
  -2  10   6      450.26      396.52     23.68 o 
  -1  10   6     1367.23     1286.12     45.63 o 
   0  10   6      875.06      776.33     41.50 o 
   1  10   6     1376.76     1300.39     60.93 o 
   2  10   6      447.76      399.28     26.59 o 
   3  10   6       84.37       87.10     15.95 o 
   4  10   6     2541.97     1984.48    131.91 o 
   5  10   6      475.77      453.26     26.65 o 
   6  10   6      201.53      188.45     24.64 o 
   7  10   6       93.17       88.42     20.29 o 
   8  10   6      407.14      474.01     34.79 o 
   9  10   6       47.65       56.53     14.50 o 
  10  10   6        9.61       13.97      5.57 o 
  -9  11   6       20.54       13.92      4.82 o 
  -8  11   6        3.92       11.60     10.15 o 
  -7  11   6      392.60      465.32     34.79 o 
  -6  11   6       15.90       19.19     10.73 o 
  -5  11   6      767.29      891.73     51.46 o 
  -4  11   6      314.71      293.09     23.05 o 
  -3  11   6      766.95      805.87     37.76 o 
  -2  11   6      442.17      496.25     21.27 o 
  -1  11   6      157.64      187.03     18.10 o 
   0  11   6      174.79      238.48     26.48 o 
   1  11   6      158.29      195.30     16.12 o 
   2  11   6      442.11      458.56     24.85 o 
   3  11   6      765.00      823.80     28.91 o 
   4  11   6      317.66      412.69     26.09 o 
   5  11   6      763.48      914.79     38.91 o 
   6  11   6       15.37       15.95     13.05 o 
   7  11   6      389.12      479.81     34.79 o 
   8  11   6        4.07        0.00     10.15 o 
   9  11   6       21.05       15.95     10.15 o 
  -8  12   6       16.50       40.59     10.15 o 
  -7  12   6       22.15       18.84     10.15 o 
  -6  12   6       46.81       54.26     10.73 o 
  -5  12   6      100.98      119.48     14.84 o 
  -4  12   6      511.97      572.71     30.12 o 
  -3  12   6        1.70        9.34      9.06 o 
  -2  12   6       16.13        2.84      6.76 o 
  -1  12   6      236.84      200.98     19.25 o 
   0  12   6      546.98      505.75     27.41 o 
   1  12   6      237.48      228.03     14.09 o 
   2  12   6       15.54        5.59      6.33 o 
   3  12   6        1.70       10.87      9.23 o 
   4  12   6      503.19      588.53     40.59 o 
   5  12   6      100.64       86.97     17.39 o 
   6  12   6       47.82       75.38     15.95 o 
   7  12   6       22.64       23.19     11.60 o 
   8  12   6       16.79       33.34     10.15 o 
  -7  13   6        8.38        8.70      7.25 o 
  -6  13   6       55.58       62.21     18.84 o 
  -5  13   6       91.02      100.63     12.17 o 
  -4  13   6      294.06      297.11     26.09 o 
  -3  13   6       73.08       87.60     12.54 o 
  -2  13   6      130.48      130.54     14.24 o 
  -1  13   6       12.27       14.03      6.59 o 
   0  13   6      405.69      303.28     15.86 o 
   1  13   6       12.64       11.41      6.10 o 
   2  13   6      129.66      130.46     18.84 o 
   3  13   6       72.13       59.43     14.50 o 
   4  13   6      296.79      330.50     27.54 o 
   5  13   6       91.35      111.62     17.39 o 
   6  13   6       56.35       47.84     13.05 o 
   7  13   6        8.31        8.70      8.70 o 
  -5  14   6       19.26        9.42      6.52 o 
  -4  14   6       25.00       32.98      8.01 o 
  -3  14   6       91.04      100.69     18.12 o 
  -2  14   6      177.40      180.74     15.95 o 
  -1  14   6       81.19       63.66      9.70 o 
   0  14   6      122.80      131.91     12.30 o 
   1  14   6       79.93       86.97     14.50 o 
   2  14   6      177.14      147.86     18.84 o 
   3  14   6       92.28      101.47     15.95 o 
   4  14   6       25.55       36.24     10.15 o 
   5  14   6       18.59        7.25      7.25 o 
  -2  15   6        1.95        0.00      7.25 o 
   2  15   6        2.12        1.45      7.25 o 
   1   0   7     8226.05     8248.12    298.61 o 
   2   0   7      190.82      252.23     11.60 o 
   3   0   7    28419.83    28625.45    731.86 o 
   4   0   7      491.85      668.69     20.99 o 
   5   0   7     4210.76     4813.56     83.46 o 
   6   0   7     3572.05     3798.07     67.30 o 
   7   0   7       17.76       13.05      3.62 o 
   8   0   7      158.29      189.72     11.36 o 
   9   0   7       25.18       20.71      5.74 o 
  10   0   7      281.75      269.45     13.60 o 
  11   0   7       40.10       27.35      7.64 o 
  12   0   7       43.84       45.67      8.20 o 
  13   0   7        4.46        8.70      6.15 o 
 -13   1   7       38.45       37.96      9.42 o 
 -12   1   7       45.23       41.26      7.64 o 
 -11   1   7       34.50       35.46      6.70 o 
 -10   1   7      329.18      316.29     11.53 o 
  -9   1   7      689.76      663.44     22.83 o 
  -8   1   7     1675.42     1647.61     56.38 o 
  -7   1   7      117.16      110.34     10.25 o 
  -6   1   7     6456.13     6394.19    110.33 o 
  -5   1   7      300.02      344.33      9.54 o 
  -4   1   7      138.68      149.15      7.64 o 
  -3   1   7     1837.68     2030.00     55.86 o 
  -2   1   7      307.11      323.26     14.50 o 
  -1   1   7      458.11      413.13     18.84 o 
   0   1   7     3391.39     3109.25     68.69 o 
   1   1   7      457.74      406.55     14.24 o 
   2   1   7      304.28      316.86      8.83 o 
   3   1   7     1850.17     2094.88     47.65 o 
   4   1   7      137.83      136.71      6.10 o 
   5   1   7      296.67      321.30      8.14 o 
   6   1   7     6436.29     6351.79    102.51 o 
   7   1   7      118.74      117.79      7.06 o 
   8   1   7     1674.70     1706.54     44.98 o 
   9   1   7      688.28      668.99     22.74 o 
  10   1   7      327.04      324.86     10.69 o 
  11   1   7       34.26       34.62     10.97 o 
  12   1   7       44.32       43.54      8.20 o 
  13   1   7       37.33       31.71      6.60 o 
 -13   2   7       38.61       42.04     10.15 o 
 -12   2   7       25.19       40.59     11.60 o 
 -11   2   7       23.08       19.71      7.64 o 
 -10   2   7      329.85      333.10     13.22 o 
  -9   2   7      609.69      602.81     26.12 o 
  -8   2   7     1098.00     1079.63     39.37 o 
  -7   2   7      526.25      543.59     31.89 o 
  -6   2   7      596.27      712.73     26.88 o 
  -5   2   7     6277.02     6504.48    145.20 o 
  -4   2   7     1512.81     1473.66     42.03 o 
  -3   2   7     7053.54     6601.02    197.35 o 
  -2   2   7     1325.38     1462.63     56.53 o 
  -1   2   7      732.74      690.00     27.54 o 
   0   2   7     2673.54     2609.12     64.55 o 
   1   2   7      729.36      660.44     12.72 o 
   2   2   7     1335.81     1466.14     33.63 o 
   3   2   7     7049.26     6847.76    149.06 o 
   4   2   7     1520.02     1471.18     30.24 o 
   5   2   7     6284.10     6594.17    104.78 o 
   6   2   7      590.33      715.06     14.88 o 
   7   2   7      523.64      565.73     19.78 o 
   8   2   7     1094.77     1177.75     33.06 o 
   9   2   7      604.23      581.60     24.68 o 
  10   2   7      329.07      342.24     11.00 o 
  11   2   7       23.31       26.36      6.38 o 
  12   2   7       24.95       27.13      5.86 o 
  13   2   7       38.56       46.43      7.18 o 
 -13   3   7       26.78       27.54      8.70 o 
 -12   3   7       37.81       52.18     11.60 o 
 -11   3   7      534.42      575.35     22.02 o 
 -10   3   7       91.14      105.47      7.80 o 
  -9   3   7      815.05      803.20     32.28 o 
  -8   3   7     1036.61     1171.84     47.11 o 
  -7   3   7      183.40      197.14     18.84 o 
  -6   3   7       94.61      103.48      6.94 o 
  -5   3   7     2132.87     2184.13     51.19 o 
  -4   3   7      596.34      606.61     19.97 o 
  -3   3   7     6019.54     5847.61    218.89 o 
  -2   3   7     3235.93     3105.56    152.21 o 
  -1   3   7     1590.40     1530.97     51.46 o 
   0   3   7      194.55      221.79     11.60 o 
   1   3   7     1598.43     1589.63     54.36 o 
   2   3   7     3238.18     3189.08     77.74 o 
   3   3   7     6018.80     5993.96    146.62 o 
   4   3   7      592.61      618.25     17.13 o 
   5   3   7     2111.88     2178.57     41.10 o 
   6   3   7       93.60      105.31      5.99 o 
   7   3   7      185.37      214.53     11.36 o 
   8   3   7     1040.85     1180.72     34.40 o 
   9   3   7      815.40      801.99     45.87 o 
  10   3   7       91.30       97.52      6.61 o 
  11   3   7      535.43      532.96     18.96 o 
  12   3   7       38.49       50.54      6.59 o 
  13   3   7       26.84       40.59      8.70 o 
 -13   4   7      124.18      104.37     11.60 o 
 -12   4   7       22.73       36.28      6.60 o 
 -11   4   7       59.60       67.90      8.67 o 
 -10   4   7       78.17       91.93      8.90 o 
  -9   4   7       50.05       42.88     14.50 o 
  -8   4   7       12.92       16.06      6.60 o 
  -7   4   7       24.11       36.24     10.15 o 
  -6   4   7      257.30      256.73     11.31 o 
  -5   4   7     1744.01     1873.53     57.26 o 
  -4   4   7     1567.75     1597.36     45.60 o 
  -3   4   7      461.21      553.74     24.64 o 
  -2   4   7      308.57      291.07     26.09 o 
  -1   4   7     6215.09     5874.74    156.73 o 
   0   4   7    11593.18    11182.98    277.65 o 
   1   4   7     6241.15     6102.43    196.26 o 
   2   4   7      312.25      288.58     13.81 o 
   3   4   7      465.80      512.60     16.61 o 
   4   4   7     1549.81     1581.98     36.83 o 
   5   4   7     1742.89     1877.84     47.60 o 
   6   4   7      251.79      256.49     10.42 o 
   7   4   7       24.03       39.40      5.86 o 
   8   4   7       13.01        6.99      5.19 o 
   9   4   7       49.34       40.83      6.83 o 
  10   4   7       78.56       87.64     13.18 o 
  11   4   7       60.19       76.94     12.32 o 
  12   4   7       22.53       20.63      6.60 o 
  13   4   7      123.00      129.34      8.67 o 
 -12   5   7       36.77       39.14      8.70 o 
 -11   5   7       38.31       72.48     11.60 o 
 -10   5   7       36.51       36.24     10.15 o 
  -9   5   7       81.21       79.83     10.10 o 
  -8   5   7      260.82      242.08     24.64 o 
  -7   5   7      989.76     1046.60     53.63 o 
  -5   5   7      189.49      174.27     10.10 o 
  -4   5   7      332.82      395.33     20.29 o 
  -3   5   7      363.56      331.17     27.54 o 
  -2   5   7     2813.72     2786.01    111.10 o 
  -1   5   7     1013.18     1018.06     28.31 o 
   0   5   7      237.01      231.19     10.07 o 
   1   5   7     1008.95     1030.48     28.66 o 
   2   5   7     2813.85     2776.85     95.40 o 
   3   5   7      356.41      339.88     12.82 o 
   4   5   7      331.27      389.13     13.60 o 
   5   5   7      189.42      167.02      9.32 o 
   6   5   7      111.92      117.76      9.13 o 
   7   5   7      988.95     1099.98     38.59 o 
   8   5   7      261.32      249.04     24.64 o 
   9   5   7       83.13       60.57      6.99 o 
  10   5   7       36.06       44.35      7.22 o 
  11   5   7       36.97       46.38     11.60 o 
  12   5   7       36.56       37.09      7.18 o 
 -12   6   7       61.99       59.43      8.70 o 
 -11   6   7       60.62       62.33     10.15 o 
 -10   6   7      265.10      262.37     20.29 o 
  -9   6   7     1727.33     1594.06     50.10 o 
  -8   6   7      809.08      801.62     44.94 o 
  -7   6   7      346.99      363.85     27.54 o 
  -6   6   7      228.07      239.18     21.74 o 
  -4   6   7      140.77      123.02      8.67 o 
  -3   6   7      911.44      882.71     27.35 o 
  -2   6   7     1172.16     1048.05     33.27 o 
  -1   6   7      398.49      416.36     14.44 o 
   0   6   7     7380.69     7571.94    186.59 o 
   1   6   7      395.42      428.00     27.54 o 
   2   6   7     1157.48     1066.89     63.78 o 
   3   6   7      905.50      891.73     36.12 o 
   4   6   7      140.14      122.51      7.87 o 
   5   6   7      332.62      363.40     16.70 o 
   6   6   7      222.54      240.91     14.97 o 
   7   6   7      347.84      347.29     18.78 o 
   8   6   7      808.14      800.43     50.01 o 
   9   6   7     1727.53     1527.68     50.61 o 
  10   6   7      265.35      238.80     19.57 o 
  11   6   7       59.60       53.67      8.20 o 
  12   6   7       62.29       66.66      8.70 o 
 -12   7   7       94.83       94.22     10.15 o 
 -11   7   7       17.68       11.60      7.25 o 
 -10   7   7      253.77      208.74     18.84 o 
  -9   7   7      517.72      468.21     28.99 o 
  -8   7   7     1053.03     1023.65     35.70 o 
  -7   7   7       70.97       73.93     14.50 o 
  -6   7   7     1312.73     1329.27     60.88 o 
  -4   7   7      306.64      295.71     24.64 o 
  -3   7   7      854.37      919.24     38.98 o 
  -2   7   7      480.94      450.84     19.13 o 
  -1   7   7      807.14      739.50     27.29 o 
   0   7   7     1650.97     1792.26     55.68 o 
   1   7   7      815.70      808.87     50.74 o 
   2   7   7      483.42      501.56     34.79 o 
   3   7   7      846.94      985.72     59.43 o 
   4   7   7      303.55      279.77     24.64 o 
   6   7   7     1302.39     1278.38     44.21 o 
   7   7   7       70.92       86.09     10.10 o 
   8   7   7     1050.35      997.21     29.67 o 
   9   7   7      515.33      476.37     22.91 o 
  10   7   7      252.85      229.03     20.29 o 
  11   7   7       18.15       10.15      8.70 o 
  12   7   7       95.36      104.37     11.60 o 
 -11   8   7      134.90      124.66     11.60 o 
 -10   8   7       97.22      110.17     13.05 o 
  -9   8   7      346.89      387.04     24.64 o 
  -8   8   7      551.42      556.64     31.89 o 
  -7   8   7      213.50      213.09     20.29 o 
  -6   8   7      163.23      144.96     21.74 o 
  -5   8   7     1243.62     1108.93     60.88 o 
  -4   8   7       41.14       36.24     11.60 o 
  -3   8   7      293.22      308.76     18.78 o 
  -2   8   7      715.92      662.41     26.21 o 
  -1   8   7      200.78      187.22     12.14 o 
   0   8   7     3367.32     2809.15     85.55 o 
   1   8   7      200.67      199.89     16.70 o 
   2   8   7      716.49      677.42     34.81 o 
   3   8   7      292.41      304.62     34.79 o 
   4   8   7       42.53       47.47     13.05 o 
   5   8   7     1249.20     1007.46     72.48 o 
   9   8   7      341.67      330.50     24.64 o 
  10   8   7       99.08       84.08     13.05 o 
  11   8   7      133.83      134.81     13.05 o 
 -10   9   7      119.83      121.76     11.60 o 
  -9   9   7      276.94      269.62     18.84 o 
  -8   9   7      227.62      221.79     18.84 o 
  -7   9   7     1068.85      934.98     43.49 o 
  -6   9   7       24.36       53.63     18.84 o 
  -5   9   7      356.90      320.36     28.99 o 
  -4   9   7      936.66      919.04     53.63 o 
  -3   9   7      893.79      852.97     38.98 o 
  -2   9   7      801.42      747.74     50.01 o 
  -1   9   7      578.86      557.02     23.67 o 
   0   9   7      254.68      196.17     28.99 o 
   1   9   7      585.48      561.10     31.73 o 
   2   9   7      800.16      732.87     42.76 o 
   3   9   7      893.22      877.95     55.81 o 
   4   9   7      936.08      821.91     63.78 o 
   5   9   7      359.01      247.88     30.44 o 
  10   9   7      120.45      113.07     13.05 o 
 -10  10   7       18.41       14.39      9.42 o 
  -9  10   7       66.13       67.07      8.01 o 
  -8  10   7      415.81      438.53     27.54 o 
  -7  10   7      230.27      298.61     28.99 o 
  -6  10   7      193.79      219.89     22.47 o 
  -5  10   7      656.58      734.37     35.70 o 
  -4  10   7     1165.85     1079.94     62.33 o 
  -3  10   7      455.70      392.60     24.35 o 
  -2  10   7      933.01      923.46     41.69 o 
  -1  10   7      582.92      562.49     24.74 o 
   0  10   7     2330.78     2104.48     91.21 o 
   1  10   7      583.66      572.11     33.21 o 
   2  10   7      928.78      872.44     46.39 o 
   3  10   7      460.52      402.72     31.17 o 
   4  10   7     1162.78     1130.63    221.79 o 
   5  10   7      658.57      771.18     35.35 o 
   6  10   7      194.18      213.09     27.54 o 
   7  10   7      228.08      269.62     28.99 o 
   8  10   7      413.03      437.77     33.34 o 
   9  10   7       65.93       78.28     15.95 o 
  10  10   7       18.22       24.64      8.70 o 
  -9  11   7       59.02       72.06      6.96 o 
  -8  11   7       56.92       65.23      7.24 o 
  -7  11   7      389.81      466.77     33.34 o 
  -6  11   7      149.00      165.67     23.19 o 
  -5  11   7      189.11      184.05     17.92 o 
  -4  11   7     1167.73     1214.34     49.33 o 
  -3  11   7      348.56      386.99     41.31 o 
  -2  11   7      466.86      484.90     18.50 o 
  -1  11   7      425.74      360.47     21.47 o 
   0  11   7     2597.15     2275.80     74.57 o 
   1  11   7      427.43      424.83     23.94 o 
   2  11   7      470.57      511.91     18.50 o 
   3  11   7      346.56      389.48     24.15 o 
   4  11   7     1175.92     1300.20     50.01 o 
   5  11   7      190.41      185.55     24.64 o 
   6  11   7      146.62      152.21     23.19 o 
   7  11   7      389.48      539.24     36.24 o 
   8  11   7       58.18       60.88     14.50 o 
   9  11   7       58.68       49.29     11.60 o 
  -8  12   7       88.08      105.82     13.05 o 
  -7  12   7        7.66       13.05     10.15 o 
  -6  12   7       84.00       70.80     11.14 o 
  -5  12   7      432.80      528.06     27.45 o 
  -4  12   7      110.34      140.61     15.67 o 
  -3  12   7      297.55      405.67     28.99 o 
  -2  12   7      387.42      358.92     42.76 o 
  -1  12   7      266.87      278.65     13.86 o 
   0  12   7       18.53       32.55      6.74 o 
   1  12   7      267.11      210.73     13.93 o 
   2  12   7      393.57      397.58     59.43 o 
   3  12   7      300.06      371.09     33.34 o 
   4  12   7      111.72      146.41     21.74 o 
   5  12   7      432.35      508.80     36.24 o 
   6  12   7       83.83       56.53     14.50 o 
   7  12   7        7.89       15.95     11.60 o 
   8  12   7       88.20      115.97     14.50 o 
  -7  13   7       10.92       17.39      8.70 o 
  -6  13   7       79.66       84.13     12.32 o 
  -5  13   7      371.94      454.26     26.82 o 
  -4  13   7        1.77        6.34      8.01 o 
  -3  13   7       72.13      104.73     15.95 o 
  -2  13   7       64.11       68.56     12.17 o 
  -1  13   7       38.70       50.29      8.62 o 
   0  13   7      489.21      496.94     30.21 o 
   1  13   7       38.27       27.54      6.70 o 
   2  13   7       62.64       84.08     17.39 o 
   3  13   7       72.79      105.82     17.39 o 
   4  13   7        2.05       11.60     11.60 o 
   5  13   7      372.56      421.83     28.99 o 
   6  13   7       81.18      101.47     14.50 o 
   7  13   7       11.20       14.50      8.70 o 
  -5  14   7       26.16       17.73      6.60 o 
  -4  14   7        7.91       15.53      6.96 o 
  -3  14   7      167.80      220.05     15.67 o 
  -2  14   7       32.08       29.63      8.01 o 
  -1  14   7       10.56       12.47      8.70 o 
   0  14   7       12.67       14.50     10.15 o 
   1  14   7        9.96        0.00      8.70 o 
   2  14   7       33.00       43.49     11.60 o 
   3  14   7      167.72      192.79     20.29 o 
   4  14   7        8.12       13.05      8.70 o 
   5  14   7       26.05       31.89      8.70 o 
  -2  15   7       21.86       24.64     10.15 o 
   0   0   8    63231.02    55357.41   1512.00 o 
   1   0   8    20538.28    21443.96    597.95 o 
   2   0   8      812.11      710.30     28.99 o 
   3   0   8      910.07      869.39     25.10 o 
   4   0   8       38.75       28.29      4.10 o 
   5   0   8     3482.80     3727.04     65.35 o 
   6   0   8     1997.44     2105.57     39.27 o 
   7   0   8     4071.29     4196.17     98.65 o 
   8   0   8     1631.21     1695.16     44.64 o 
   9   0   8      617.46      584.04     24.57 o 
  10   0   8      152.40      165.62     15.48 o 
  11   0   8       68.01       52.39      8.67 o 
  12   0   8        7.56       11.37      6.60 o 
  13   0   8        7.45        1.45      5.13 o 
 -13   1   8       15.50       18.84      8.70 o 
 -12   1   8       14.29       20.29      7.18 o 
 -11   1   8       17.30       17.39      7.18 o 
 -10   1   8       80.14       80.71      6.72 o 
  -9   1   8      462.43      418.36     17.28 o 
  -8   1   8      486.39      499.94     23.58 o 
  -7   1   8      481.82      502.33     22.55 o 
  -6   1   8     1156.38     1162.53     23.40 o 
  -5   1   8     1840.90     1870.60     38.49 o 
  -4   1   8      392.58      405.22     14.35 o 
  -3   1   8    10573.92    10886.36    404.43 o 
  -2   1   8     9836.17     9881.80    356.60 o 
  -1   1   8     1038.57      905.99     36.24 o 
   0   1   8    46520.55    40565.19    881.78 o 
   1   1   8     1027.99      894.50     21.35 o 
   2   1   8     9834.96     9852.98    195.22 o 
   3   1   8    10586.39    11164.70    243.32 o 
   4   1   8      392.58      393.56     10.24 o 
   5   1   8     1850.76     1908.32     32.66 o 
   6   1   8     1156.65     1163.15     21.92 o 
   7   1   8      484.55      532.20     18.74 o 
   8   1   8      483.47      519.82     18.64 o 
   9   1   8      463.38      419.81     17.20 o 
  10   1   8       78.11       83.81      6.54 o 
  11   1   8       17.27       11.72      6.18 o 
  12   1   8       14.15       10.87      7.18 o 
  13   1   8       16.29       25.07      9.42 o 
 -13   2   8       99.90       97.12     11.60 o 
 -12   2   8       11.59       20.29      8.70 o 
 -11   2   8       28.77       24.64     10.15 o 
 -10   2   8      502.53      518.78     18.62 o 
  -9   2   8      328.43      347.83     18.94 o 
  -8   2   8      362.09      413.13     28.99 o 
  -7   2   8      175.01      156.55     17.39 o 
  -6   2   8     1849.85     2022.91     48.97 o 
  -5   2   8      173.23      226.48      8.90 o 
  -4   2   8      157.48      240.30     42.76 o 
  -3   2   8     2221.21     2428.67     73.79 o 
  -2   2   8     2261.26     2293.85     69.58 o 
  -1   2   8       77.33       75.53      6.52 o 
   0   2   8     2171.68     1926.17     47.79 o 
   1   2   8       78.25       76.83      5.51 o 
   2   2   8     2257.32     2318.42     52.27 o 
   3   2   8     2237.28     2459.31     55.84 o 
   4   2   8      158.89      215.37     18.86 o 
   5   2   8      172.02      236.66      7.21 o 
   6   2   8     1852.06     2023.12     35.30 o 
   7   2   8      176.90      195.47     10.71 o 
   8   2   8      360.50      424.87     16.92 o 
   9   2   8      333.68      359.22     15.72 o 
  10   2   8      503.46      534.49     13.02 o 
  11   2   8       28.13       20.49      6.38 o 
  12   2   8       11.14       19.07      5.53 o 
  13   2   8      100.22      105.90     13.05 o 
 -13   3   8       34.23       30.44      8.70 o 
 -12   3   8       11.33        7.25      8.70 o 
 -11   3   8      215.10      210.19     20.29 o 
 -10   3   8       53.74       55.78      6.26 o 
  -9   3   8      301.12      301.94     18.94 o 
  -8   3   8      135.02      129.60     12.30 o 
  -7   3   8        1.92        5.80      7.25 o 
  -6   3   8      576.61      580.66     18.37 o 
  -5   3   8      224.70      214.85      8.90 o 
  -4   3   8      294.50      309.75     11.75 o 
  -3   3   8      859.25      930.63     39.14 o 
  -2   3   8     1277.59     1404.54     48.56 o 
  -1   3   8     2834.75     2743.88     94.95 o 
   0   3   8     6669.66     6871.02    199.04 o 
   1   3   8     2828.26     2702.99     77.18 o 
   2   3   8     1269.73     1377.66     49.07 o 
   3   3   8      861.53      954.88     41.44 o 
   4   3   8      292.77      276.81     13.31 o 
   5   3   8      228.62      214.11     11.14 o 
   6   3   8      582.25      595.16     16.90 o 
   7   3   8        1.88        0.00      3.57 o 
   8   3   8      135.06      126.72     15.86 o 
   9   3   8      299.47      311.94     14.40 o 
  10   3   8       52.52       57.98      5.54 o 
  11   3   8      214.43      205.80     11.66 o 
  12   3   8       11.37        3.99      5.26 o 
  13   3   8       34.57       47.20     13.77 o 
 -13   4   8        0.52        0.00      5.80 o 
 -12   4   8        3.48        2.90      7.25 o 
 -11   4   8       59.89       78.08     12.32 o 
 -10   4   8       84.14       89.39     14.50 o 
  -9   4   8      450.76      457.54     22.55 o 
  -8   4   8      206.45      219.50     16.30 o 
  -7   4   8      235.70      236.28     18.84 o 
  -5   4   8     3599.19     3600.70    121.76 o 
  -4   4   8      817.58      778.63     25.10 o 
  -3   4   8     2666.32     2565.76     95.67 o 
  -2   4   8      795.37      842.92     30.44 o 
  -1   4   8     4969.54     4769.48    191.08 o 
   0   4   8     3851.26     3814.31     94.73 o 
   1   4   8     4983.38     4745.71    101.46 o 
   2   4   8      804.62      864.05     39.14 o 
   3   4   8     2628.92     2454.79     63.92 o 
   4   4   8      821.10      768.74     22.11 o 
   5   4   8     3583.95     3511.02     84.53 o 
   6   4   8      460.11      421.10     20.67 o 
   7   4   8      237.06      210.36     13.63 o 
   8   4   8      206.44      216.13     18.48 o 
   9   4   8      450.33      466.16     18.61 o 
  10   4   8       84.66       91.84      7.10 o 
  11   4   8       60.72       54.45      9.23 o 
  12   4   8        3.81        0.00      5.57 o 
  13   4   8        0.46        0.72      4.10 o 
 -12   5   8       49.32       49.29      8.70 o 
 -11   5   8       14.67       26.09      8.70 o 
 -10   5   8      178.60      176.85     17.39 o 
  -9   5   8      281.49      282.27     30.44 o 
  -8   5   8      508.79      482.71     33.34 o 
  -7   5   8      446.86      445.02     30.44 o 
  -5   5   8      254.61      255.02     12.78 o 
  -4   5   8      324.65      304.41     18.84 o 
  -3   5   8     3838.73     3770.77    118.79 o 
  -2   5   8     3367.99     3326.19     97.71 o 
  -1   5   8      957.64      992.93     36.21 o 
   0   5   8      505.42      515.89     19.82 o 
   1   5   8      966.40      949.91     27.03 o 
   2   5   8     3365.47     3250.25     99.70 o 
   3   5   8     3827.91     3821.64     82.85 o 
   4   5   8      324.69      309.99     10.89 o 
   5   5   8      258.03      289.58     12.91 o 
   6   5   8     1243.79     1246.78     34.40 o 
   7   5   8      446.49      452.67     22.30 o 
   8   5   8      512.83      511.20     40.59 o 
   9   5   8      288.48      302.82     11.84 o 
  10   5   8      178.18      162.44     13.81 o 
  11   5   8       14.83       26.09      7.18 o 
  12   5   8       49.37       59.35      7.64 o 
 -12   6   8        0.76        0.00      5.80 o 
 -11   6   8       80.61       95.67     11.60 o 
 -10   6   8      228.42      200.04     18.84 o 
  -9   6   8       16.53       24.26      7.64 o 
  -8   6   8      896.41      810.32     46.39 o 
  -7   6   8      313.09      301.51     27.54 o 
  -4   6   8      449.34      433.65     17.33 o 
  -3   6   8     1172.78     1257.20     35.44 o 
  -2   6   8      418.86      467.31     19.46 o 
  -1   6   8     1491.46     1483.47     36.20 o 
   0   6   8     1528.26     1557.42     42.10 o 
   1   6   8     1474.10     1490.56     48.81 o 
   2   6   8      422.71      498.66     33.34 o 
   3   6   8     1168.24     1248.16     48.29 o 
   4   6   8      446.96      432.69     20.67 o 
   5   6   8     1090.28     1008.91     44.94 o 
   6   6   8      341.43      275.44     15.67 o 
   7   6   8      314.28      294.20     17.07 o 
   8   6   8      888.65      835.99     33.02 o 
   9   6   8       16.24       24.16      6.72 o 
  10   6   8      230.20      200.79     14.35 o 
  11   6   8       81.00       91.90      9.70 o 
  12   6   8        0.85        0.00      7.97 o 
 -12   7   8       46.67       44.94      7.25 o 
 -11   7   8      141.85      131.91     13.05 o 
 -10   7   8       14.17       10.15      7.25 o 
  -9   7   8      260.42      252.23     21.74 o 
  -8   7   8       24.11       16.67      7.18 o 
  -7   7   8       93.63      104.37     15.95 o 
  -6   7   8      442.06      485.61     30.44 o 
  -4   7   8      756.49      720.44     44.94 o 
  -3   7   8     2224.33     2091.08     57.61 o 
  -2   7   8      915.17      918.42     37.45 o 
  -1   7   8      157.65      157.63      8.19 o 
   0   7   8     1878.08     1623.33     44.99 o 
   1   7   8      155.11      172.50     18.84 o 
   2   7   8      914.61      916.14     57.98 o 
   3   7   8     2216.25     2190.32    121.76 o 
   4   7   8      750.06      771.18     49.29 o 
   5   7   8      481.63      449.37     30.44 o 
   6   7   8      443.72      486.52     21.23 o 
   7   7   8       93.07       99.42     10.87 o 
   8   7   8       23.54       21.28      6.38 o 
   9   7   8      259.09      253.68     23.19 o 
  10   7   8       14.17       14.50     10.15 o 
  11   7   8      142.42      129.01     14.50 o 
  12   7   8       45.36       48.01      6.15 o 
 -11   8   8       77.08       86.97     10.15 o 
 -10   8   8       81.64       94.22     11.60 o 
  -9   8   8      287.86      337.75     23.19 o 
  -8   8   8       51.18       52.18     11.60 o 
  -7   8   8       13.00        3.14      7.25 o 
  -5   8   8       61.60       53.63     14.50 o 
  -4   8   8      437.48      430.53     31.89 o 
  -3   8   8      426.54      403.20     36.96 o 
  -2   8   8      186.54      183.37     14.35 o 
  -1   8   8     1014.39      966.09     34.34 o 
   0   8   8       87.43      102.68      9.38 o 
   1   8   8     1010.07      967.73     46.09 o 
   2   8   8      184.13      163.36     22.47 o 
   3   8   8      431.69      445.02     33.34 o 
   4   8   8      431.72      440.67     34.79 o 
   5   8   8       61.03       52.18     15.95 o 
   9   8   8      286.75      349.35     26.09 o 
  10   8   8       83.78       91.32     13.05 o 
  11   8   8       78.25       50.74     10.15 o 
 -10   9   8        4.75       11.60      4.82 o 
  -9   9   8       25.77       26.09      8.70 o 
  -8   9   8       76.77       63.78     11.60 o 
  -7   9   8      368.69      320.36     21.74 o 
  -5   9   8       77.36       88.42     17.39 o 
  -4   9   8      408.37      426.18     33.34 o 
  -3   9   8      559.57      519.69     27.03 o 
  -2   9   8     1928.54     1910.72     72.76 o 
  -1   9   8      138.17      150.45     12.50 o 
   0   9   8     1726.25     1611.42     71.19 o 
   1   9   8      138.62      143.85     15.67 o 
   2   9   8     1934.10     1864.01    131.91 o 
   3   9   8      556.13      489.73     58.71 o 
   4   9   8      406.96      430.11     79.73 o 
   5   9   8       77.82       53.63     17.39 o 
  10   9   8        4.79       13.05      7.25 o 
 -10  10   8       28.88       31.46      4.82 o 
  -9  10   8      183.69      175.67     31.17 o 
  -8  10   8       16.17       20.92     13.05 o 
  -7  10   8      196.44      226.75     21.02 o 
  -6  10   8       59.59       50.64     12.78 o 
  -5  10   8       30.29       36.32     13.77 o 
  -3  10   8      838.78      714.31     35.09 o 
  -2  10   8      338.77      313.74     20.84 o 
  -1  10   8     1326.23     1101.86     40.95 o 
   0  10   8      720.79      672.91     37.40 o 
   1  10   8     1333.40     1188.53     81.18 o 
   2  10   8      336.53      305.23     26.82 o 
   3  10   8      841.79      710.51     49.29 o 
   4  10   8      512.52      559.38     28.06 o 
   5  10   8       30.03       53.63     17.39 o 
   6  10   8       59.14       62.33     17.39 o 
   7  10   8      198.54      284.12     28.99 o 
   8  10   8       15.69       15.95     11.60 o 
   9  10   8      183.27      181.20     20.29 o 
  10  10   8       29.05       27.54     10.15 o 
  -9  11   8       24.38       24.35      5.07 o 
  -8  11   8       17.28       20.16      5.90 o 
  -7  11   8       14.77       14.50     11.60 o 
  -6  11   8      248.78      278.47     28.99 o 
  -5  11   8      467.80      517.64     28.48 o 
  -4  11   8      255.31      305.22     22.91 o 
  -3  11   8      965.51     1048.20     34.60 o 
  -2  11   8      635.43      697.19     22.60 o 
  -1  11   8     1790.00     1483.51     48.71 o 
   0  11   8      590.65      407.76     27.23 o 
   1  11   8     1791.35     1670.02     66.74 o 
   2  11   8      635.47      743.04     22.90 o 
   3  11   8      963.68     1089.82     40.48 o 
   4  11   8      252.56      282.67     28.99 o 
   5  11   8      468.73      449.37     36.24 o 
   6  11   8      249.92      236.28     26.09 o 
   7  11   8       15.57       23.19     11.60 o 
   8  11   8       18.01       11.60     11.60 o 
   9  11   8       24.03       40.59     10.15 o 
  -8  12   8       39.40       49.29     10.15 o 
  -7  12   8        5.67        7.25      8.70 o 
  -6  12   8      146.45      136.26     14.24 o 
  -5  12   8      554.20      606.09     29.91 o 
  -4  12   8      577.45      634.69     30.95 o 
  -3  12   8      482.19      511.94     27.45 o 
  -2  12   8       12.66       13.03      7.01 o 
  -1  12   8      181.87      180.08     12.65 o 
   0  12   8      919.06      910.34     35.78 o 
   1  12   8      183.18      170.86     12.26 o 
   2  12   8       12.71       15.46      7.64 o 
   3  12   8      482.41      500.11     36.24 o 
   4  12   8      577.78      645.06     40.59 o 
   5  12   8      554.57      701.60     42.04 o 
   6  12   8      147.39      143.51     18.84 o 
   7  12   8        5.51       31.89     11.60 o 
   8  12   8       40.31       59.43     11.60 o 
  -7  13   8       46.51       52.18      8.70 o 
  -6  13   8      253.62      303.96     17.33 o 
  -5  13   8       25.35       45.28      9.38 o 
  -4  13   8      189.64      251.84     18.11 o 
  -3  13   8       33.07       33.92     10.10 o 
  -2  13   8      270.52      275.22     19.81 o 
  -1  13   8       37.26       46.06      7.44 o 
   0  13   8        6.51        2.96      5.14 o 
   1  13   8       36.06       49.29     13.05 o 
   2  13   8      270.35      291.37     27.54 o 
   3  13   8       33.62       31.89     13.05 o 
   4  13   8      190.37      260.92     24.64 o 
   5  13   8       25.86       18.84     10.15 o 
   6  13   8      255.86      268.17     21.74 o 
   7  13   8       45.80       44.94     10.15 o 
  -5  14   8       98.87      108.47     10.10 o 
  -4  14   8       35.35       53.44     11.60 o 
  -3  14   8       16.63       20.20      8.01 o 
  -2  14   8       17.45       24.91      8.01 o 
  -1  14   8       51.13       67.21     12.32 o 
   0  14   8      416.71      495.76     30.44 o 
   1  14   8       51.69       39.14     11.60 o 
   2  14   8       17.39       20.29     10.15 o 
   3  14   8       15.78        7.25      8.70 o 
   4  14   8       34.65       46.39     10.15 o 
   5  14   8       98.94      129.01     14.50 o 
  -2  15   8       11.69       17.39     10.15 o 
   1   0   9    27160.91    26569.83    723.39 o 
   2   0   9      141.94      165.25      8.70 o 
   3   0   9      118.00       76.66      6.52 o 
   4   0   9      459.43      474.71     12.82 o 
   5   0   9      142.35      133.93      5.54 o 
   6   0   9      170.36      172.53     13.62 o 
   7   0   9      174.72      204.35     14.02 o 
   8   0   9      815.68      865.54     26.35 o 
   9   0   9      427.80      450.65     24.64 o 
  10   0   9      172.65      160.21      9.95 o 
  11   0   9       68.45       49.93      8.67 o 
  12   0   9       23.46       20.85      6.60 o 
  13   0   9       21.48       29.88      6.15 o 
 -13   1   9      138.94      159.45     14.50 o 
 -12   1   9       35.89       37.91      7.18 o 
 -11   1   9        1.49        0.89      7.25 o 
 -10   1   9      395.59      410.48     20.71 o 
  -9   1   9      309.16      316.05     15.02 o 
  -8   1   9     1157.49     1183.64     43.05 o 
  -7   1   9     2431.57     2603.36     82.00 o 
  -6   1   9      254.44      260.70      8.26 o 
  -5   1   9     2297.35     2236.76     41.18 o 
  -4   1   9     2631.21     2745.78     73.78 o 
  -3   1   9      356.31      369.64     17.39 o 
  -2   1   9     3627.55     3655.85    134.81 o 
  -1   1   9    11132.19    11179.18    410.23 o 
   0   1   9     1224.57     1249.13     28.50 o 
   1   1   9    11155.79    11308.52    224.80 o 
   2   1   9     3632.85     3671.54     74.17 o 
   3   1   9      354.63      361.84     10.52 o 
   4   1   9     2629.54     2694.69     53.48 o 
   5   1   9     2305.54     2294.19     38.51 o 
   6   1   9      256.61      271.41      7.66 o 
   7   1   9     2439.36     2610.63     64.73 o 
   8   1   9     1159.41     1205.13     34.16 o 
   9   1   9      312.88      334.74     21.89 o 
  10   1   9      399.59      399.19     12.41 o 
  11   1   9        1.68        6.91      7.10 o 
  12   1   9       35.43       30.28      7.18 o 
  13   1   9      139.52      175.02     10.73 o 
 -13   2   9        4.95        5.80      7.25 o 
 -12   2   9       11.13        8.70      8.70 o 
 -11   2   9       48.09       53.63     13.05 o 
 -10   2   9      214.98      205.14     18.97 o 
  -9   2   9      227.35      225.29     20.29 o 
  -8   2   9      251.52      229.03     20.29 o 
  -7   2   9      561.03      530.55     33.34 o 
  -6   2   9      573.91      621.02     19.21 o 
  -5   2   9     1265.33     1247.41     31.43 o 
  -4   2   9     1489.56     1583.80     46.63 o 
  -3   2   9     1175.91     1187.62     37.95 o 
  -2   2   9      865.98      914.33     33.34 o 
  -1   2   9    10488.52    10437.58    299.62 o 
   0   2   9     4097.24     4082.06     99.00 o 
   1   2   9    10533.70    10291.81    180.53 o 
   2   2   9      864.09      921.80     22.08 o 
   3   2   9     1176.66     1191.63     28.69 o 
   4   2   9     1510.37     1678.74     30.49 o 
   5   2   9     1250.24     1256.07     24.32 o 
   6   2   9      570.98      651.92     15.55 o 
   7   2   9      555.87      578.85     23.12 o 
   8   2   9      253.98      219.44     17.21 o 
   9   2   9      229.89      268.31     14.59 o 
  10   2   9      218.56      214.62      8.38 o 
  11   2   9       48.76       47.15      7.22 o 
  12   2   9       10.82       16.91      5.86 o 
  13   2   9        4.92       10.15      5.13 o 
 -13   3   9      116.92      110.17     11.60 o 
 -12   3   9       48.49       81.18     13.05 o 
 -11   3   9      214.80      188.45     18.84 o 
 -10   3   9      359.75      363.04     13.24 o 
  -9   3   9      207.30      182.75     15.38 o 
  -8   3   9      715.20      753.78     42.04 o 
  -7   3   9        3.01        1.45      7.25 o 
  -6   3   9      154.51      139.80      8.37 o 
  -5   3   9      131.68      142.45     10.50 o 
  -4   3   9      851.35      788.29     25.10 o 
  -3   3   9     1011.46      999.59     33.42 o 
  -2   3   9     1746.49     1704.34     53.55 o 
  -1   3   9     1707.46     1646.38     50.81 o 
   0   3   9        8.18        3.77      3.55 o 
   1   3   9     1701.17     1628.45     48.29 o 
   2   3   9     1735.47     1742.56     60.58 o 
   3   3   9     1012.93     1000.45     31.33 o 
   4   3   9      859.04      766.21     21.63 o 
   5   3   9      130.26      133.34      7.85 o 
   6   3   9      154.10      142.64      8.26 o 
   7   3   9        2.85        5.29      4.42 o 
   8   3   9      715.86      699.96     23.53 o 
   9   3   9      208.21      192.57     16.35 o 
  10   3   9      360.73      373.13     10.83 o 
  11   3   9      214.97      192.68     11.29 o 
  12   3   9       49.18       58.65     15.53 o 
  13   3   9      117.30      108.58      8.20 o 
 -12   4   9       27.97       17.39      8.70 o 
 -11   4   9       33.81       25.07      9.42 o 
 -10   4   9      104.20       94.22     14.50 o 
  -9   4   9      101.11      126.22     13.77 o 
  -8   4   9      125.68      123.73     12.32 o 
  -5   4   9      256.52      226.28     11.28 o 
  -4   4   9     2339.86     2358.47     95.67 o 
  -3   4   9      736.42      755.23     33.34 o 
  -2   4   9     1527.01     1573.71     50.95 o 
  -1   4   9      902.41      839.47     27.30 o 
   0   4   9     2937.54     2566.66     64.83 o 
   1   4   9      893.88      845.32     24.41 o 
   2   4   9     1537.65     1603.95     57.09 o 
   3   4   9      736.66      758.93     24.41 o 
   4   4   9     2365.55     2491.72     60.11 o 
   5   4   9      257.27      227.13     10.70 o 
   6   4   9      191.50      205.02     10.48 o 
   7   4   9      422.43      491.49     18.26 o 
   8   4   9      123.15      107.34     10.27 o 
   9   4   9      100.92      128.59      9.09 o 
  10   4   9      101.94       85.40      7.67 o 
  11   4   9       33.92       27.27     10.15 o 
  12   4   9       27.68       22.47      7.18 o 
 -12   5   9       20.58       15.95      7.25 o 
 -11   5   9        4.48        7.25      7.25 o 
 -10   5   9      364.53      347.90     23.19 o 
  -9   5   9      130.95      125.79     12.17 o 
  -8   5   9     2088.75     2033.76     89.87 o 
  -5   5   9      884.34      839.28     28.65 o 
  -4   5   9       74.80       75.38     10.15 o 
  -3   5   9      266.60      284.12     17.39 o 
  -2   5   9     1887.67     1831.91     40.85 o 
  -1   5   9     3130.39     3273.61     82.79 o 
   0   5   9      817.86      854.79     24.29 o 
   1   5   9     3142.37     3216.19    108.72 o 
   2   5   9     1883.51     1727.97     47.18 o 
   3   5   9      266.37      277.02     10.46 o 
   4   5   9       73.36       89.56      7.74 o 
   5   5   9      885.86      864.03     25.32 o 
   6   5   9      388.10      420.78     19.72 o 
   7   5   9      118.79      111.58      9.13 o 
   8   5   9     2081.55     2011.28     70.55 o 
   9   5   9      132.06      141.26      8.61 o 
  10   5   9      363.04      334.17     19.48 o 
  11   5   9        4.55        7.14      6.60 o 
  12   5   9       20.82       18.12      6.52 o 
 -12   6   9       55.01       68.13      8.70 o 
 -11   6   9       77.96       66.68     10.15 o 
 -10   6   9      474.57      466.77     27.54 o 
  -9   6   9      534.13      494.31     30.44 o 
  -8   6   9      628.99      560.99     37.69 o 
  -7   6   9      155.65      102.92     15.95 o 
  -4   6   9      109.05      123.21     13.05 o 
  -3   6   9      645.01      666.10     21.66 o 
  -2   6   9       85.80       73.72      6.90 o 
  -1   6   9       55.53       78.87      8.79 o 
   0   6   9      952.25      947.67     23.62 o 
   1   6   9       54.90       69.05      6.96 o 
   2   6   9       81.99       65.23     11.60 o 
   3   6   9      635.53      672.81     65.23 o 
   4   6   9      109.94      135.51      8.72 o 
   5   6   9       86.07       91.32     11.60 o 
   6   6   9       94.13       87.05     10.87 o 
   7   6   9      151.95      134.03     12.17 o 
   8   6   9      631.05      631.50     37.69 o 
   9   6   9      536.55      526.30     20.29 o 
  10   6   9      470.96      468.70     22.02 o 
  11   6   9       77.74       86.93      9.70 o 
  12   6   9       54.96       71.86      7.64 o 
 -11   7   9      212.08      181.20     14.50 o 
 -10   7   9       18.73        9.88      5.57 o 
  -9   7   9      132.53      123.61     11.14 o 
  -8   7   9       19.87       37.38      8.01 o 
  -7   7   9     1902.07     1883.01     84.08 o 
  -6   7   9      201.18      224.69     21.74 o 
  -5   7   9      106.47      110.17     17.39 o 
  -4   7   9     1085.72     1137.92     63.78 o 
  -3   7   9     1012.27      960.29     30.31 o 
  -2   7   9       61.89       71.57      6.83 o 
  -1   7   9       24.50       23.04      3.94 o 
   0   7   9      438.90      418.67     15.66 o 
   1   7   9       25.46       21.74      8.70 o 
   2   7   9       61.92       68.13     13.05 o 
   3   7   9     1004.61     1059.64     62.33 o 
   4   7   9     1088.31     1290.13     75.38 o 
   5   7   9      106.13      107.57     10.10 o 
   6   7   9      196.24      234.05     14.21 o 
   7   7   9     1882.62     1878.17     60.47 o 
   8   7   9       19.18       23.64      5.97 o 
   9   7   9      132.14      107.27     15.95 o 
  10   7   9       17.38       26.09     10.15 o 
  11   7   9      215.43      185.73     12.30 o 
 -11   8   9       41.45       47.84      7.25 o 
 -10   8   9      291.73      284.12     18.84 o 
  -9   8   9      720.02      711.74     36.24 o 
  -8   8   9      200.66      188.70     25.37 o 
  -7   8   9       10.49       16.98      6.96 o 
  -6   8   9      253.90      268.17     28.99 o 
  -5   8   9       48.29       44.94     13.05 o 
  -4   8   9     1189.90     1317.67     72.48 o 
  -3   8   9       29.11       19.51      6.60 o 
  -2   8   9     2260.41     2115.17     79.37 o 
  -1   8   9      369.95      426.31     19.20 o 
   0   8   9       71.63       84.97      8.73 o 
   1   8   9      373.39      441.06     25.56 o 
   2   8   9     2245.58     2204.81    124.66 o 
   3   8   9       28.79       21.74      8.70 o 
   4   8   9     1180.77     1398.85     84.08 o 
   9   8   9      721.34      768.28     39.14 o 
  10   8   9      286.48      250.78     20.29 o 
  11   8   9       42.11       42.04      8.70 o 
 -10   9   9      123.97      135.37      9.38 o 
  -9   9   9      190.90      184.10     15.95 o 
  -8   9   9      123.14      115.97     13.05 o 
  -7   9   9      215.76      184.62     13.58 o 
  -6   9   9      302.82      339.74     56.53 o 
  -5   9   9      866.97      863.95     50.74 o 
  -4   9   9        1.00        5.80     10.15 o 
  -3   9   9      259.06      269.67     18.36 o 
  -2   9   9     1417.45     1485.53     59.17 o 
  -1   9   9      977.21      871.98     43.89 o 
   0   9   9       24.56       15.22      7.18 o 
   1   9   9      977.07      899.40     44.51 o 
   2   9   9     1417.15     1422.03     65.50 o 
   3   9   9      260.82      271.06     21.23 o 
   4   9   9        0.97       12.37      7.64 o 
   5   9   9      861.85      678.40     57.98 o 
  10   9   9      123.14      143.51     14.50 o 
 -10  10   9      167.22      171.05     11.60 o 
  -9  10   9       46.70       63.24     15.22 o 
  -8  10   9       32.69       33.23      6.96 o 
  -7  10   9       50.46       71.90     10.87 o 
  -6  10   9       84.14       99.51     14.63 o 
  -5  10   9      628.39      628.73     50.01 o 
  -4  10   9      800.42      758.13     46.39 o 
  -3  10   9     1371.79     1289.89     54.26 o 
  -2  10   9       73.18       69.93     16.67 o 
  -1  10   9      266.33      204.80     15.36 o 
   0  10   9        8.00       14.92      8.67 o 
   1  10   9      270.34      218.51     19.50 o 
   2  10   9       74.67       54.48     11.49 o 
   3  10   9     1374.26     1310.90    134.81 o 
   4  10   9      799.20      882.80     47.84 o 
   5  10   9      626.08      695.80     44.94 o 
   6  10   9       83.35       95.67     20.29 o 
   7  10   9       49.01       76.83     17.39 o 
   8  10   9       32.47       40.59     14.50 o 
   9  10   9       46.49       49.29     13.05 o 
  10  10   9      166.61      185.55     17.39 o 
  -9  11   9        8.45       18.84      5.80 o 
  -8  11   9       39.07       31.21      5.90 o 
  -7  11   9       80.28       63.78     14.50 o 
  -6  11   9      374.42      430.71     24.97 o 
  -5  11   9       84.53       85.42     13.58 o 
  -4  11   9        3.23        9.53      6.89 o 
  -3  11   9      711.30      733.11     27.65 o 
  -2  11   9     1029.23      960.19     30.63 o 
  -1  11   9     1020.23     1034.93     32.35 o 
   0  11   9     1927.41     1913.91    105.87 o 
   1  11   9     1014.04     1082.37     32.07 o 
   2  11   9     1030.71      996.39     30.94 o 
   3  11   9      707.45      761.45     32.28 o 
   4  11   9        3.51       18.84     13.05 o 
   5  11   9       83.29       53.63     15.95 o 
   6  11   9      373.61      411.68     33.34 o 
   7  11   9       81.43       91.32     17.39 o 
   8  11   9       39.81       27.54     11.60 o 
   9  11   9        7.96        0.00      7.25 o 
  -8  12   9       18.36        8.70      7.25 o 
  -7  12   9       28.13       56.53     11.60 o 
  -6  12   9      232.90      256.01     36.24 o 
  -5  12   9      385.23      455.61     24.35 o 
  -4  12   9      200.20      192.14     17.74 o 
  -3  12   9       15.43       20.80      7.16 o 
  -2  12   9      445.55      484.89     21.00 o 
  -1  12   9        3.82       30.36      9.21 o 
   0  12   9      784.80      718.97     23.22 o 
   1  12   9        3.52       17.39      6.70 o 
   2  12   9      449.72      486.12     24.07 o 
   3  12   9       15.15       10.15     11.60 o 
   4  12   9      199.34      152.21     20.29 o 
   5  12   9      384.01      392.84     31.89 o 
   6  12   9      232.69      223.24     23.19 o 
   7  12   9       28.44       42.04     11.60 o 
   8  12   9       18.85       14.50      8.70 o 
  -6  13   9      119.47      149.40     12.17 o 
  -5  13   9       22.09       39.53      9.06 o 
  -4  13   9        4.70       10.51     15.95 o 
  -3  13   9       42.92       30.82      9.70 o 
  -2  13   9      126.87      109.48     10.07 o 
  -1  13   9       32.78       36.89      7.44 o 
   0  13   9        0.59        3.70      5.10 o 
   1  13   9       32.37       25.90      7.64 o 
   2  13   9      126.15      129.29     13.05 o 
   3  13   9       42.38       27.54     11.60 o 
   4  13   9        5.15       14.50     10.15 o 
   5  13   9       22.06       34.79     11.60 o 
   6  13   9      119.22      144.96     15.95 o 
  -5  14   9       53.71       45.49      6.96 o 
  -4  14   9       42.70       49.88      8.31 o 
  -3  14   9       36.54       45.01      8.31 o 
  -2  14   9       41.86       59.78      9.06 o 
  -1  14   9       22.48       12.95      5.74 o 
   0  14   9       92.97      126.11     15.95 o 
   1  14   9       21.77       18.84     10.15 o 
   2  14   9       43.37       57.98     11.60 o 
   3  14   9       36.88       44.94     10.15 o 
   4  14   9       41.20       42.04     10.15 o 
   5  14   9       53.54       39.14      8.70 o 
  -1  15   9       24.83       36.24     11.60 o 
   0   0  10     5736.15     5638.14    155.21 o 
   1   0  10     5381.55     6077.92    167.38 o 
   2   0  10    10821.61    11740.58    279.33 o 
   3   0  10      153.24      164.78      6.59 o 
   4   0  10      567.60      573.53     15.33 o 
   5   0  10     2745.95     2433.19     41.00 o 
   6   0  10      122.64      125.97      5.71 o 
   7   0  10     2308.52     2335.60     58.00 o 
   8   0  10      641.41      673.38     22.14 o 
   9   0  10      531.09      491.03     19.48 o 
  10   0  10      224.99      256.83     20.24 o 
  11   0  10        2.43       12.32      7.18 o 
  12   0  10      108.59       96.99      9.70 o 
  13   0  10       62.65       76.55      7.64 o 
 -13   1  10       11.04       26.09      8.70 o 
 -12   1  10       27.23       29.06      7.18 o 
 -11   1  10       86.15       90.43     22.47 o 
 -10   1  10      680.94      667.79     19.70 o 
  -9   1  10      695.93      698.53     28.65 o 
  -8   1  10      760.93      777.90     31.78 o 
  -7   1  10     1263.02     1279.33     45.10 o 
  -6   1  10     2023.03     1886.06     35.89 o 
  -5   1  10      223.38      255.49      7.71 o 
  -4   1  10     3168.01     3064.82     67.49 o 
  -3   1  10      944.20     1003.11     40.59 o 
  -2   1  10     2159.10     2072.90     78.28 o 
  -1   1  10       71.20      105.82      7.25 o 
   0   1  10     1552.19     1501.24     30.27 o 
   1   1  10       68.86       70.63      3.30 o 
   2   1  10     2166.88     2055.52     50.96 o 
   3   1  10      932.09     1008.94     25.11 o 
   4   1  10     3152.90     3084.55     60.16 o 
   5   1  10      221.38      260.83      8.61 o 
   6   1  10     2016.52     1926.30     33.54 o 
   7   1  10     1262.96     1305.59     35.50 o 
   8   1  10      771.15      839.07     25.74 o 
   9   1  10      694.57      690.82     23.34 o 
  10   1  10      681.91      686.84     16.62 o 
  11   1  10       84.59       83.97      8.37 o 
  12   1  10       27.48       18.12      7.18 o 
  13   1  10       11.26       10.54      5.57 o 
 -13   2  10       61.11       66.68     10.15 o 
 -12   2  10      209.18      175.40     17.39 o 
 -11   2  10      244.11      226.13     20.29 o 
 -10   2  10      352.43      350.03     15.86 o 
  -9   2  10      251.69      273.29     17.43 o 
  -8   2  10      219.07      224.69     23.19 o 
  -7   2  10      480.49      478.36     30.44 o 
  -6   2  10      146.80      156.67      9.88 o 
  -5   2  10      445.16      477.11     14.77 o 
  -4   2  10     1172.39     1165.01     41.31 o 
  -3   2  10      824.16      876.88     28.56 o 
  -2   2  10     3182.43     3363.91    113.79 o 
  -1   2  10     4524.95     4697.25    172.50 o 
   0   2  10      867.02     1010.91     34.30 o 
   1   2  10     4551.11     4690.28     94.90 o 
   2   2  10     3215.04     3360.64     68.39 o 
   3   2  10      829.88      832.34     18.12 o 
   4   2  10     1175.28     1235.51     23.41 o 
   5   2  10      445.30      487.58     13.13 o 
   6   2  10      148.34      165.18      7.43 o 
   7   2  10      474.14      503.29     17.77 o 
   8   2  10      218.16      228.43     18.31 o 
   9   2  10      250.39      263.27     25.76 o 
  10   2  10      351.85      356.70     10.65 o 
  11   2  10      243.25      230.68     17.39 o 
  12   2  10      211.34      206.34     10.88 o 
  13   2  10       63.02       61.02      7.18 o 
 -13   3  10       44.16       50.74      8.70 o 
 -12   3  10      112.01       92.77     13.05 o 
 -11   3  10       89.31      114.52     14.50 o 
 -10   3  10       71.28       71.57     10.25 o 
  -9   3  10      430.47      421.87     21.53 o 
  -8   3  10      143.66      139.16     18.84 o 
  -7   3  10      292.62      279.77     21.74 o 
  -6   3  10      100.29      115.97     14.50 o 
  -5   3  10      771.01      743.19     20.89 o 
  -4   3  10      455.46      408.78     21.74 o 
  -3   3  10     3105.44     3227.73     96.77 o 
  -2   3  10     1437.14     1463.87     40.58 o 
  -1   3  10     3558.09     3375.82    100.50 o 
   0   3  10       88.17      100.61      9.09 o 
   1   3  10     3565.52     3461.53     96.59 o 
   2   3  10     1441.74     1510.22     53.22 o 
   3   3  10     3112.71     3164.53     91.81 o 
   4   3  10      462.89      469.22     14.67 o 
   5   3  10      772.21      752.36     22.11 o 
   6   3  10       97.83      107.57      8.61 o 
   7   3  10      291.83      288.67     17.82 o 
   8   3  10      140.26      123.23      9.97 o 
   9   3  10      432.47      432.86     18.04 o 
  10   3  10       71.62       83.11      6.46 o 
  11   3  10       88.76       98.24      8.90 o 
  12   3  10      112.02      115.17      8.62 o 
  13   3  10       43.55       46.11      7.25 o 
 -12   4  10       21.53       11.60      7.25 o 
 -11   4  10       97.06       75.38     11.60 o 
 -10   4  10      173.71      143.51     15.95 o 
  -9   4  10       79.40       59.15      9.06 o 
  -5   4  10       63.84       63.85     10.15 o 
  -4   4  10     1110.64     1230.70     53.63 o 
  -3   4  10     1375.51     1351.01     55.08 o 
  -2   4  10    11282.65    11071.65    273.70 o 
  -1   4  10      225.05      229.51      8.73 o 
   0   4  10      375.19      375.67     12.50 o 
   1   4  10      227.98      224.60      8.73 o 
   2   4  10    11261.99    11273.34    272.94 o 
   3   4  10     1370.73     1363.28     32.02 o 
   4   4  10     1096.30     1311.19     34.25 o 
   5   4  10       62.28       52.86      5.74 o 
   6   4  10      508.90      495.53     17.42 o 
   7   4  10      432.24      508.16     18.98 o 
   8   4  10      241.33      228.02     12.76 o 
   9   4  10       79.65       80.03      6.72 o 
  10   4  10      173.04      177.26     16.32 o 
  11   4  10       97.42       73.51      7.78 o 
  12   4  10       21.70       32.16      7.97 o 
 -12   5  10       12.38       18.84      7.25 o 
 -11   5  10       31.46       44.94     10.15 o 
 -10   5  10      115.47      113.07     14.50 o 
  -9   5  10       23.61       45.56      8.31 o 
  -8   5  10      345.13      359.50     27.54 o 
  -4   5  10     2471.24     2404.86     97.12 o 
  -3   5  10     1303.19     1343.76     55.08 o 
  -2   5  10     1613.55     1671.85     38.44 o 
  -1   5  10      979.96     1011.95     24.54 o 
   0   5  10      516.08      499.88     16.09 o 
   1   5  10      983.38     1010.15     35.39 o 
   2   5  10     1611.97     1643.80     37.83 o 
   3   5  10     1302.33     1318.16     31.63 o 
   4   5  10     2466.21     2465.83     55.62 o 
   5   5  10      449.09      495.88     28.99 o 
   6   5  10      675.82      691.14     22.11 o 
   7   5  10     1224.99     1169.34     34.04 o 
   8   5  10      344.03      310.59     26.22 o 
   9   5  10       22.36       26.01      4.91 o 
  10   5  10      115.24      120.86     12.32 o 
  11   5  10       30.47       34.11      8.20 o 
  12   5  10       12.53       17.39      6.15 o 
 -12   6  10       18.77       20.29      5.80 o 
 -11   6  10       35.04       43.91     10.87 o 
 -10   6  10        0.06        1.45      7.25 o 
  -9   6  10       46.99       50.74     11.60 o 
  -8   6  10       48.42       38.98      8.20 o 
  -7   6  10        5.77        7.25     10.15 o 
  -4   6  10     1631.01     1403.20     63.78 o 
  -3   6  10      216.04      211.83     11.49 o 
  -2   6  10      804.15      919.86     23.43 o 
  -1   6  10      322.89      367.20     11.57 o 
   0   6  10      106.64      100.45      6.05 o 
   1   6  10      322.80      333.95     16.27 o 
   2   6  10      801.11      866.74     35.51 o 
   3   6  10      211.67      222.52     11.42 o 
   4   6  10     1630.77     1570.62     54.36 o 
   5   6  10     3342.71     3283.30    127.56 o 
   6   6  10      215.51      218.18     21.74 o 
   7   6  10        6.69        7.25      6.15 o 
   8   6  10       48.61       55.14      9.06 o 
   9   6  10       47.85       61.59      8.29 o 
  10   6  10        0.06        2.90      7.18 o 
  11   6  10       34.60       53.99      8.20 o 
  12   6  10       18.84       25.43      6.15 o 
 -11   7  10       44.07       60.88      8.70 o 
 -10   7  10      195.00      202.37     13.21 o 
  -9   7  10      617.36      570.19     22.91 o 
  -8   7  10      180.06      136.36     12.54 o 
  -7   7  10      196.16      165.25     20.29 o 
  -5   7  10     1057.80     1042.25     56.53 o 
  -4   7  10       61.47       76.83     14.50 o 
  -3   7  10      107.62      132.78     26.09 o 
  -2   7  10      106.28      101.70      7.87 o 
  -1   7  10      415.25      429.99     14.28 o 
   0   7  10      104.88      121.16      8.08 o 
   1   7  10      419.99      453.72     33.34 o 
   2   7  10      105.48      123.21     15.95 o 
   3   7  10      110.02      152.21     17.39 o 
   4   7  10       63.19       85.53     14.50 o 
   5   7  10     1055.55      920.48     43.49 o 
   6   7  10      270.90      264.65     16.67 o 
   7   7  10      197.58      196.13     17.39 o 
   8   7  10      174.85      180.72     10.54 o 
   9   7  10      614.79      527.65     33.34 o 
  10   7  10      190.88      187.00     18.84 o 
  11   7  10       44.84       30.27      6.60 o 
 -11   8  10       28.08       31.89      7.25 o 
 -10   8  10        7.92       10.15      7.25 o 
  -9   8  10       19.04       20.96      6.60 o 
  -8   8  10      207.12      207.91     14.24 o 
  -7   8  10      509.62      444.38     28.27 o 
  -6   8  10      792.08      685.65     44.94 o 
  -5   8  10       67.01       44.94     13.05 o 
  -4   8  10       31.34       47.84     13.05 o 
  -3   8  10      127.09      116.13     12.30 o 
  -2   8  10      785.08      859.12     37.55 o 
  -1   8  10      622.38      568.96     23.42 o 
   0   8  10        6.60        9.92      4.57 o 
   1   8  10      616.57      637.82     43.49 o 
   2   8  10      787.61      900.19     57.98 o 
   3   8  10      127.76      131.91     18.84 o 
   4   8  10       30.22       53.63     13.05 o 
   9   8  10       19.25       28.99     11.60 o 
  10   8  10        8.25        2.90      8.70 o 
  11   8  10       28.34       27.54      8.70 o 
 -10   9  10       51.22       68.13      8.70 o 
  -9   9  10       28.60       28.99      7.25 o 
  -8   9  10      350.86      341.34     26.09 o 
  -7   9  10      164.23      159.10     29.72 o 
  -6   9  10      146.04      134.06     11.80 o 
  -5   9  10      110.12       84.08     17.39 o 
  -4   9  10     1089.99     1050.95     60.88 o 
  -3   9  10     2978.34     2741.16     99.56 o 
  -2   9  10       36.06       48.76      9.70 o 
  -1   9  10     1780.26     1652.90     67.90 o 
   0   9  10      138.48      131.90     23.19 o 
   1   9  10     1780.51     1646.25    118.14 o 
   2   9  10       36.73       43.78     14.50 o 
   3   9  10     2988.96     2661.65    191.34 o 
   4   9  10     1095.48     1033.05    150.76 o 
   5   9  10      109.49       78.28     20.29 o 
  10   9  10       50.62       42.04     10.15 o 
 -10  10  10      148.81      155.11     11.60 o 
  -9  10  10       56.76       65.23      8.70 o 
  -8  10  10       53.02       53.63      8.70 o 
  -7  10  10        3.15        0.00      4.82 o 
  -6  10  10      330.60      298.66     21.59 o 
  -5  10  10      257.63      242.08     26.09 o 
  -4  10  10       50.38       36.24     13.05 o 
  -3  10  10      417.16      399.93     24.54 o 
  -2  10  10      241.30      240.95     19.48 o 
  -1  10  10      481.36      448.13     37.69 o 
   0  10  10        2.36        2.54      8.01 o 
   1  10  10      476.96      454.18     29.09 o 
   2  10  10      239.94      222.57     26.82 o 
   3  10  10      419.14      443.57     36.24 o 
   4  10  10       52.08       43.78     10.10 o 
   5  10  10      260.64      282.67     28.99 o 
   6  10  10      330.74      388.49     33.34 o 
   7  10  10        3.33        1.45     11.60 o 
   8  10  10       54.10       44.94     13.05 o 
   9  10  10       58.06       63.78     13.05 o 
  -9  11  10       21.06       26.09      5.80 o 
  -8  11  10       43.67       39.14      7.25 o 
  -7  11  10        5.37        2.90     10.15 o 
  -6  11  10      459.81      445.41     25.38 o 
  -5  11  10       10.59        1.29      6.76 o 
  -4  11  10      351.27      345.25     19.01 o 
  -3  11  10       66.07       87.83     15.22 o 
  -2  11  10       97.24      128.49     14.35 o 
  -1  11  10     2701.86     2625.24    108.72 o 
   0  11  10       37.75       34.42      8.67 o 
   1  11  10     2694.41     2625.49     79.93 o 
   2  11  10       94.21       95.67     17.39 o 
   3  11  10       67.83       81.04     20.29 o 
   4  11  10      349.67      318.91     30.44 o 
   5  11  10       10.44       18.84     13.05 o 
   6  11  10      459.71      507.35     34.79 o 
   7  11  10        5.62        4.35     10.15 o 
   8  11  10       44.39       50.74     11.60 o 
   9  11  10       20.53       27.54      8.70 o 
  -6  12  10       57.42       57.55     10.10 o 
  -5  12  10       25.42       28.61      9.38 o 
  -4  12  10      602.96      664.76     47.35 o 
  -3  12  10       35.12       41.08      8.29 o 
  -2  12  10      250.92      219.74     18.11 o 
  -1  12  10      492.66      495.06     20.50 o 
   0  12  10      460.50      510.20     22.22 o 
   1  12  10      489.05      450.14     19.25 o 
   2  12  10      252.72      226.69     26.82 o 
   3  12  10       34.53       33.72      9.70 o 
   4  12  10      602.44      633.47     39.14 o 
   5  12  10       24.42       18.84     11.60 o 
   6  12  10       57.34       62.33     13.05 o 
   7  12  10       41.58       31.89     10.15 o 
   8  12  10       21.97       17.39      7.25 o 
  -6  13  10       20.01       36.24     13.05 o 
  -5  13  10       67.82       76.44     10.44 o 
  -4  13  10      294.55      320.73     19.50 o 
  -3  13  10       35.63       32.92      7.44 o 
  -2  13  10      154.43      153.81     11.36 o 
  -1  13  10        1.16        0.00      5.43 o 
   0  13  10      924.38      898.64     34.79 o 
   1  13  10        1.29        2.90      6.60 o 
   2  13  10      155.45      142.59     13.33 o 
   3  13  10       35.78       37.69     11.60 o 
   4  13  10      295.43      330.50     24.64 o 
   5  13  10       67.62       53.63     11.60 o 
   6  13  10       20.93       43.49     10.15 o 
  -4  14  10       14.76       14.16      6.60 o 
  -3  14  10      114.90      108.72     11.14 o 
  -2  14  10       17.07       16.53      7.97 o 
  -1  14  10       60.52       81.53     10.33 o 
   0  14  10        0.35        0.00      7.25 o 
   3  14  10      114.85      101.47     13.05 o 
   4  14  10       14.71        4.35      7.25 o 
   1   0  11       93.12       59.15      5.07 o 
   2   0  11     3942.00     4295.50    103.71 o 
   3   0  11     1570.80     1704.16     36.13 o 
   4   0  11     1393.66     1333.82     25.37 o 
   5   0  11     1845.83     2060.75     35.40 o 
   6   0  11     4438.22     4798.34     78.36 o 
   7   0  11      831.88      750.32     23.44 o 
   8   0  11     3541.49     3480.77    118.98 o 
   9   0  11      175.26      150.57     11.36 o 
  10   0  11      267.22      260.50     15.99 o 
  11   0  11      147.89      130.82     21.74 o 
  12   0  11       14.62        8.70      6.15 o 
  13   0  11       20.15       14.36      5.57 o 
 -13   1  11      302.56      352.25     20.29 o 
 -12   1  11       32.14       29.77      7.18 o 
 -11   1  11       86.27       97.47     10.25 o 
 -10   1  11      130.26      128.11      9.00 o 
  -9   1  11      166.04      173.24     35.51 o 
  -8   1  11     1686.64     1788.78     84.08 o 
  -7   1  11      243.45      247.11     15.95 o 
  -6   1  11     1540.41     1546.61     30.47 o 
  -5   1  11     3975.61     4064.24     71.97 o 
  -4   1  11      918.69      847.26     21.19 o 
  -3   1  11     2952.29     3402.17    114.52 o 
  -2   1  11     7911.56     7911.82    295.71 o 
  -1   1  11     2265.44     2322.23     85.53 o 
   0   1  11     1357.15     1358.37     27.36 o 
   1   1  11     2254.87     2234.22     46.50 o 
   2   1  11     7896.99     8193.39    194.14 o 
   3   1  11     2943.14     2950.06     49.11 o 
   4   1  11      918.57      866.44     17.35 o 
   5   1  11     3943.81     4139.85     72.58 o 
   6   1  11     1545.43     1589.67     28.42 o 
   7   1  11      239.45      256.89     12.14 o 
   8   1  11     1682.31     1762.89     47.16 o 
   9   1  11      168.84      176.67     11.66 o 
  10   1  11      132.23      149.97      8.61 o 
  11   1  11       85.66       94.56      9.99 o 
  12   1  11       31.44       17.39      6.60 o 
  13   1  11      302.62      303.50     19.57 o 
 -13   2  11       69.68       66.68     10.15 o 
 -12   2  11      130.97      143.51     15.95 o 
 -11   2  11      319.70      372.54     24.64 o 
 -10   2  11       74.92       64.99      8.37 o 
  -9   2  11     1127.00     1034.18     68.13 o 
  -8   2  11      137.94      172.50     20.29 o 
  -7   2  11       95.44       97.12     14.50 o 
  -6   2  11     2804.41     2761.29     67.06 o 
  -5   2  11      382.04      370.01     12.50 o 
  -4   2  11      339.18      357.12     13.81 o 
  -3   2  11     6768.26     7131.72    210.53 o 
  -2   2  11     3225.27     3178.36     95.72 o 
  -1   2  11     2190.01     2469.35     75.48 o 
   0   2  11     4124.04     3866.83     85.82 o 
   1   2  11     2210.57     2481.14     62.00 o 
   2   2  11     3231.90     3190.96    104.85 o 
   3   2  11     6753.25     7162.17    158.42 o 
   4   2  11      339.53      368.46     11.09 o 
   5   2  11      377.89      390.74     11.69 o 
   6   2  11     2813.50     2919.65     61.42 o 
   7   2  11       96.18      110.80      9.00 o 
   8   2  11      140.09      172.35     11.29 o 
   9   2  11     1135.30     1077.91     32.12 o 
  10   2  11       75.05       70.34      5.85 o 
  11   2  11      320.44      305.46     23.82 o 
  12   2  11      130.23      152.63      9.74 o 
  13   2  11       69.22       82.52     10.15 o 
 -13   3  11        4.87       17.39      7.25 o 
 -12   3  11        3.43        2.90      7.25 o 
 -11   3  11      233.67      279.77     21.74 o 
 -10   3  11       71.30       86.81      8.29 o 
  -9   3  11      237.85      241.29     16.89 o 
  -8   3  11      434.91      424.73     30.44 o 
  -7   3  11      117.22      136.26     15.95 o 
  -6   3  11       68.15       92.77     13.05 o 
  -5   3  11      449.51      472.56     24.64 o 
  -4   3  11      720.82      726.24     33.34 o 
  -3   3  11     9341.73     9599.74    281.90 o 
  -2   3  11     2862.01     3021.61     79.72 o 
  -1   3  11     1225.22     1256.20     38.50 o 
   0   3  11      396.28      302.61     10.35 o 
   1   3  11     1235.86     1289.15     30.47 o 
   2   3  11     2851.73     3001.15     75.45 o 
   3   3  11     9307.91     9623.26    219.50 o 
   4   3  11      712.61      765.15     21.52 o 
   5   3  11      448.15      508.61     16.57 o 
   6   3  11       70.48       82.41      7.22 o 
   7   3  11      116.11      108.95      8.73 o 
   8   3  11      435.52      511.43     18.73 o 
   9   3  11      237.31      218.70     14.74 o 
  10   3  11       71.86       84.83      8.11 o 
  11   3  11      235.45      287.58     13.83 o 
  12   3  11        3.45        2.45      4.69 o 
  13   3  11        4.79       12.32      5.13 o 
 -12   4  11       33.91       44.94     10.15 o 
 -11   4  11       23.47       40.59      8.70 o 
 -10   4  11       79.15       89.87     11.60 o 
  -9   4  11      429.24      408.12     26.09 o 
  -5   4  11      345.42      352.07     14.84 o 
  -4   4  11      584.33      503.00     26.09 o 
  -3   4  11      157.03      158.00     11.60 o 
  -2   4  11     3228.61     3299.40     66.32 o 
  -1   4  11      396.44      389.15     20.66 o 
   0   4  11      748.01      775.93     22.27 o 
   1   4  11      397.70      424.47     13.62 o 
   2   4  11     3211.98     3335.41     72.05 o 
   3   4  11      156.12      163.11      6.92 o 
   4   4  11      584.90      554.36     17.27 o 
   5   4  11      341.33      362.98     13.83 o 
   6   4  11     2063.71     2303.96     57.98 o 
   7   4  11      417.85      435.00     16.83 o 
   8   4  11       75.18       77.90      8.62 o 
   9   4  11      425.16      421.16     12.24 o 
  10   4  11       79.68       84.77     11.51 o 
  11   4  11       23.36       32.49      6.94 o 
  12   4  11       34.28       48.35      7.64 o 
 -11   5  11       33.02       47.84     10.15 o 
 -10   5  11       19.83       28.99      8.70 o 
  -9   5  11     1307.98     1287.23     56.53 o 
  -8   5  11     1061.10     1007.46     53.63 o 
  -4   5  11      992.08      916.14     43.49 o 
  -3   5  11     2524.71     2527.99     75.74 o 
  -2   5  11      711.20      783.85     20.09 o 
  -1   5  11      814.89      879.22     22.23 o 
   0   5  11    22951.54    22123.31    461.13 o 
   1   5  11      816.89      871.20     26.65 o 
   2   5  11      704.80      740.33     19.47 o 
   3   5  11     2515.37     2531.78     56.75 o 
   4   5  11      993.09      982.36     27.47 o 
   5   5  11      493.20      495.37     19.81 o 
   6   5  11     1223.55     1184.22     33.81 o 
   7   5  11      555.87      529.18     24.96 o 
   8   5  11     1059.21     1024.81     31.50 o 
   9   5  11     1301.23     1279.46     28.33 o 
  10   5  11       19.70       28.91      8.67 o 
  11   5  11       33.35       50.53      8.20 o 
  12   5  11       30.44       29.21      6.60 o 
 -12   6  11      195.11      193.21     23.92 o 
 -11   6  11       59.24       52.18      6.60 o 
 -10   6  11        6.30        8.70      7.25 o 
  -9   6  11       96.65      102.92     13.05 o 
  -8   6  11      528.31      497.28     26.82 o 
  -7   6  11       70.55       68.13     14.50 o 
  -4   6  11      394.85      378.34     27.54 o 
  -3   6  11     1225.44     1361.65     44.16 o 
  -2   6  11       36.98       43.66      4.26 o 
  -1   6  11     1156.84     1188.86     29.08 o 
   0   6  11      894.30     1082.58     26.86 o 
   1   6  11     1154.38     1164.17     33.34 o 
   2   6  11       36.33       49.24      6.96 o 
   3   6  11     1220.34     1352.42     56.71 o 
   4   6  11      396.70      350.76     18.80 o 
   5   6  11     2044.54     2041.59     62.12 o 
   6   6  11     1170.01     1126.71     38.98 o 
   7   6  11       69.41       93.50     12.32 o 
   8   6  11      525.75      475.18     29.45 o 
   9   6  11       99.33      103.41      8.40 o 
  10   6  11        6.19        3.62      7.18 o 
  11   6  11       60.16       66.81      9.23 o 
  12   6  11      193.94      213.34     11.28 o 
 -11   7  11      124.22      127.54      9.42 o 
 -10   7  11        4.91        7.64      5.57 o 
  -9   7  11       65.99       69.55      9.06 o 
  -8   7  11      712.95      713.32     29.01 o 
  -7   7  11      577.42      521.14     25.56 o 
  -6   7  11      119.65       97.12     17.39 o 
  -5   7  11      722.75      636.37     40.59 o 
  -4   7  11      207.55      198.59     23.19 o 
  -3   7  11     1192.20     1201.70     65.23 o 
  -2   7  11      153.50      120.90      8.47 o 
  -1   7  11      188.47      175.13      9.32 o 
   0   7  11     2771.44     3035.44     80.97 o 
   1   7  11      190.67      166.70     18.84 o 
   2   7  11      154.71      114.52     17.39 o 
   3   7  11     1202.22     1301.72     76.83 o 
   4   7  11      206.90      195.69     20.29 o 
   5   7  11      717.61      604.48     31.89 o 
   6   7  11      118.79      127.90     11.80 o 
   7   7  11      578.54      565.37     40.59 o 
   8   7  11      710.24      655.07     19.56 o 
   9   7  11       64.47       66.68     14.50 o 
  10   7  11        4.72        9.42      7.18 o 
  11   7  11      124.12      142.30     10.25 o 
 -11   8  11      110.76      101.47     10.15 o 
 -10   8  11      164.92      150.68     10.73 o 
  -9   8  11      373.11      331.40     16.70 o 
  -8   8  11       58.64       41.15      8.01 o 
  -7   8  11      302.29      282.50     16.70 o 
  -6   8  11      621.00      587.08     40.59 o 
  -5   8  11      336.36      389.94     31.89 o 
  -4   8  11      602.39      562.44     39.14 o 
  -3   8  11     3111.66     2722.32    134.81 o 
  -2   8  11     1745.60     1639.17     63.70 o 
  -1   8  11      236.47      193.42     12.50 o 
   0   8  11       11.46       22.15      5.26 o 
   1   8  11      240.33      230.48     23.19 o 
   2   8  11     1741.77     1684.41    100.02 o 
   3   8  11     3106.42     3060.07    165.25 o 
   4   8  11      600.79      574.03     42.04 o 
   9   8  11      373.78      369.64     26.09 o 
  10   8  11      165.65      184.10     17.39 o 
  11   8  11      111.63      129.01     13.05 o 
 -10   9  11       76.12       79.73     10.15 o 
  -9   9  11       24.95       23.12      5.57 o 
  -8   9  11      215.44      188.68     12.86 o 
  -7   9  11      125.45      116.94     10.73 o 
  -6   9  11      305.97      283.48     50.01 o 
  -4   9  11       75.55       73.93     15.95 o 
  -3   9  11      992.00      994.41     56.53 o 
  -2   9  11       52.05       55.43     10.25 o 
  -1   9  11      182.60      182.52     17.74 o 
   0   9  11        0.09        0.00      7.25 o 
   1   9  11      181.29      185.65     27.54 o 
   2   9  11       50.79       50.42     10.44 o 
   3   9  11      993.55      951.29     89.15 o 
   4   9  11       74.94       65.34     11.75 o 
   5   9  11      630.29      479.81     44.94 o 
  10   9  11       75.98       76.43     12.32 o 
  -9  10  11      167.44      179.75     13.05 o 
  -8  10  11       20.36       21.74      7.25 o 
  -7  10  11       14.86       10.81      7.25 o 
  -6  10  11      100.47      116.21     10.15 o 
  -5  10  11       89.22       72.48     15.95 o 
  -4  10  11      305.68      265.27     27.54 o 
  -3  10  11     1790.14     1717.76     86.97 o 
  -2  10  11     1969.35     1921.34     74.84 o 
  -1  10  11      446.78      397.11     40.59 o 
   0  10  11     8224.04     7742.22    421.83 o 
   1  10  11      440.09      398.55     27.03 o 
   2  10  11     1973.45     1917.05    139.16 o 
   3  10  11     1793.05     1666.27    212.36 o 
   4  10  11      308.80      224.69     24.64 o 
   6  10  11      102.07      124.66     20.29 o 
   7  10  11       14.89       11.60     11.60 o 
   8  10  11       21.09       27.54     11.60 o 
   9  10  11      168.45      187.00     18.84 o 
  -9  11  11        6.31       10.15      4.35 o 
  -8  11  11       44.92       36.24      7.25 o 
  -7  11  11        9.02        2.90      5.80 o 
  -6  11  11      200.58      167.43     18.84 o 
  -5  11  11      299.13      275.50     20.84 o 
  -4  11  11      197.26      160.90     21.74 o 
  -3  11  11      725.21      640.72     43.49 o 
  -2  11  11      139.30      140.61     21.74 o 
  -1  11  11      459.23      552.29     37.69 o 
   0  11  11      326.54      363.85     31.89 o 
   1  11  11      456.99      549.39     37.69 o 
   2  11  11      140.97      143.51     18.84 o 
   3  11  11      730.29      684.20     42.04 o 
   6  11  11      200.55      215.99     24.64 o 
   7  11  11        8.70       20.29     11.60 o 
   8  11  11       45.45       49.29     11.60 o 
  -6  12  11      183.19      201.49     24.64 o 
  -5  12  11      166.62      143.10     14.21 o 
  -4  12  11      180.81      157.99     15.95 o 
  -3  12  11       64.08       84.91     26.82 o 
  -2  12  11      328.42      318.34     21.23 o 
  -1  12  11       83.33       68.74      9.32 o 
   0  12  11      118.74      149.68     15.80 o 
   1  12  11       87.67       76.38     10.73 o 
   2  12  11      331.44      365.29     30.44 o 
   3  12  11       64.05       62.33     14.50 o 
   5  12  11      166.09      114.52     17.39 o 
   6  12  11      184.12      204.39     20.29 o 
  -6  13  11      105.68      108.72     15.95 o 
  -5  13  11       69.95       81.18     17.39 o 
  -4  13  11      174.66      175.40     23.19 o 
  -3  13  11        9.45       11.24      5.89 o 
  -2  13  11       33.40       46.10      7.76 o 
  -1  13  11       58.49       38.07      8.29 o 
   0  13  11      665.21      574.03     36.24 o 
   1  13  11       59.06       55.08     13.05 o 
   2  13  11       34.20       42.04     11.60 o 
  -4  14  11       54.73       46.39     13.05 o 
  -3  14  11        4.56       11.60     11.60 o 
  -2  14  11       27.11       25.23      5.74 o 
  -1  14  11       13.19       17.39      6.96 o 
   0  14  11        0.08        1.45      7.25 o 
   0   0  12     2363.45     2480.22     69.76 o 
   1   0  12     2326.56     2659.15     75.33 o 
   2   0  12      432.03      481.45     14.21 o 
   3   0  12        3.70        7.51      4.28 o 
   4   0  12      383.83      369.47      9.12 o 
   5   0  12      184.43      169.25      5.78 o 
   6   0  12      185.86      206.11      7.12 o 
   7   0  12      617.08      701.53     21.89 o 
   8   0  12     1154.42     1109.02     32.36 o 
   9   0  12     4896.42     4690.49    197.14 o 
  10   0  12       11.40       24.27      5.30 o 
  11   0  12        9.46       27.25     10.87 o 
  12   0  12        7.49       15.72     12.32 o 
  13   0  12      118.40      124.99      9.42 o 
 -13   1  12       85.01       97.12     11.60 o 
 -12   1  12       31.38       31.89     10.15 o 
 -11   1  12       49.54       45.65      8.20 o 
 -10   1  12      378.02      348.44     13.94 o 
  -9   1  12      131.14      179.75     21.74 o 
  -8   1  12     2516.44     2536.77    114.52 o 
  -7   1  12     1805.70     1990.28     92.77 o 
  -6   1  12     2561.90     2400.79     48.56 o 
  -5   1  12     1545.70     1597.28     33.41 o 
  -4   1  12     1616.87     1679.26     34.86 o 
  -3   1  12     6259.85     6074.33    158.36 o 
  -2   1  12     2846.75     3051.37    115.97 o 
  -1   1  12     3069.46     3326.79    121.76 o 
   0   1  12      411.98      363.82      9.97 o 
   1   1  12     3069.57     3230.33     66.50 o 
   2   1  12     2836.98     3091.79     75.63 o 
   3   1  12     6250.31     6104.17     97.04 o 
   4   1  12     1635.36     1745.43     31.94 o 
   5   1  12     1555.81     1589.78     30.54 o 
   6   1  12     2550.58     2363.41     41.06 o 
   7   1  12     1804.44     2034.78     65.84 o 
   8   1  12     2529.81     2504.80     80.65 o 
   9   1  12      133.66      115.08      9.97 o 
  10   1  12      381.22      378.31     20.58 o 
  11   1  12       50.02       46.98      7.44 o 
  12   1  12       31.35       28.27      7.18 o 
  13   1  12       85.00       86.59      7.64 o 
 -13   2  12       74.17       81.18     10.15 o 
 -12   2  12       75.96       69.58     11.60 o 
 -11   2  12      497.82      460.97     30.44 o 
 -10   2  12        7.51       10.87      7.18 o 
  -9   2  12      334.29      336.30     27.54 o 
  -8   2  12      272.78      256.58     23.19 o 
  -7   2  12      395.31      378.34     27.54 o 
  -6   2  12      761.89      788.57     40.59 o 
  -5   2  12     1660.86     1700.33     42.57 o 
  -4   2  12      326.92      332.18     13.33 o 
  -3   2  12     4267.17     4359.59    103.58 o 
  -2   2  12     3007.20     3076.43     92.88 o 
  -1   2  12     2864.46     3091.92     81.13 o 
   0   2  12     6755.68     6906.28    166.30 o 
   1   2  12     2864.70     3079.03     76.48 o 
   2   2  12     3013.52     3062.39     63.60 o 
   3   2  12     4258.60     4518.67    123.76 o 
   4   2  12      327.90      339.17     11.91 o 
   5   2  12     1662.85     1790.08     44.86 o 
   6   2  12      755.79      782.80     23.80 o 
   7   2  12      396.31      411.08     15.98 o 
   8   2  12      271.22      272.93     13.51 o 
   9   2  12      335.85      359.06     15.98 o 
  10   2  12        7.17        9.99      4.92 o 
  11   2  12      499.41      544.69     26.05 o 
  12   2  12       76.28       85.24      7.53 o 
  13   2  12       74.71       67.03      6.60 o 
 -12   3  12       72.17       66.68     11.60 o 
 -11   3  12        9.56        1.45      8.70 o 
 -10   3  12       39.58       27.45     11.60 o 
  -9   3  12      337.50      328.60     14.28 o 
  -8   3  12     1508.70     1449.58     71.03 o 
  -7   3  12       61.80       57.98     11.60 o 
  -6   3  12      299.88      339.20     23.19 o 
  -5   3  12      432.32      410.29     16.89 o 
  -4   3  12     1789.40     1883.01     78.28 o 
  -3   3  12     2932.87     2929.41     91.51 o 
  -2   3  12     5594.66     5716.67    165.22 o 
  -1   3  12     6083.55     6045.33    201.32 o 
   0   3  12     9746.79     9460.16    276.34 o 
   1   3  12     6093.59     6235.50    136.03 o 
   2   3  12     5598.92     5929.15    129.48 o 
   3   3  12     2938.86     3049.27     71.67 o 
   4   3  12     1790.19     1999.49     49.29 o 
   5   3  12      427.39      431.14     14.67 o 
   6   3  12      299.37      361.65     14.07 o 
   7   3  12       62.80       71.74     10.76 o 
   8   3  12     1500.17     1469.85     41.03 o 
   9   3  12      337.15      301.89     15.02 o 
  10   3  12       39.19       38.80      5.64 o 
  11   3  12        9.33       10.13      5.74 o 
  12   3  12       73.04       87.97      8.65 o 
 -12   4  12      275.43      288.47     18.84 o 
 -10   4  12      555.02      545.04     28.99 o 
  -9   4  12      536.15      495.38     22.27 o 
  -5   4  12      314.10      327.61     14.84 o 
  -4   4  12      344.90      310.21     18.84 o 
  -3   4  12     3061.92     3068.40     97.10 o 
  -2   4  12     3733.81     3865.41     77.81 o 
  -1   4  12     4599.10     4445.55     88.16 o 
   0   4  12      129.12      106.20      6.92 o 
   1   4  12     4597.01     4477.01     82.91 o 
   2   4  12     3735.43     3931.07     84.56 o 
   3   4  12     3052.83     3262.82     75.88 o 
   4   4  12      352.13      343.82     12.58 o 
   5   4  12      313.02      319.68     12.98 o 
   6   4  12      215.04      268.67     12.33 o 
   7   4  12       97.21      114.26      9.59 o 
   8   4  12      239.79      207.69     13.04 o 
   9   4  12      532.97      495.95     13.61 o 
  10   4  12      556.96      550.90     17.32 o 
  11   4  12      287.97      277.42     20.03 o 
  12   4  12      275.60      293.07     29.72 o 
 -11   5  12       48.08       36.24      8.70 o 
 -10   5  12      218.92      207.29     18.84 o 
  -9   5  12      653.95      665.36     25.76 o 
  -8   5  12      278.49      272.52     27.54 o 
  -4   5  12      557.51      530.55     27.54 o 
  -3   5  12     3190.94     3275.13     97.21 o 
  -2   5  12     2344.01     2410.27     54.11 o 
  -1   5  12      756.89      702.06     20.85 o 
   0   5  12       78.56       68.18      5.00 o 
   1   5  12      759.74      706.85     21.54 o 
   2   5  12     2340.83     2409.95     53.88 o 
   3   5  12     3209.32     3339.19     73.12 o 
   4   5  12      555.02      551.95     17.88 o 
   5   5  12      868.70      843.46     45.66 o 
   6   5  12      244.47      248.85     12.14 o 
   7   5  12      396.00      335.68     15.13 o 
   8   5  12      280.25      266.95     28.07 o 
   9   5  12      655.76      604.64     17.02 o 
  10   5  12      220.41      233.84     26.82 o 
  11   5  12       49.49       45.48     15.22 o 
  12   5  12       65.36       67.19      7.64 o 
 -12   6  12       31.36       28.90      4.53 o 
 -11   6  12        6.67        0.00      4.10 o 
 -10   6  12      127.73      118.87     14.50 o 
  -9   6  12      714.96      663.91     34.79 o 
  -8   6  12      944.30      926.10     54.36 o 
  -4   6  12      338.23      339.20     24.64 o 
  -3   6  12     2074.71     1953.94     74.65 o 
  -2   6  12     2326.68     2337.45     54.28 o 
  -1   6  12      711.38      717.33     19.27 o 
   0   6  12      238.09      256.50      9.25 o 
   1   6  12      707.38      720.44     22.55 o 
   2   6  12     2332.69     2439.03     83.24 o 
   3   6  12     2072.30     2050.21     72.18 o 
   4   6  12      335.90      341.08     15.67 o 
   5   6  12      678.29      670.14     25.38 o 
   6   6  12      610.17      567.46     19.82 o 
   7   6  12     1184.52     1125.73     50.74 o 
   8   6  12      949.54      898.33     24.09 o 
   9   6  12      712.05      662.85     21.76 o 
  10   6  12      127.53      144.45     13.77 o 
  11   6  12        6.73        3.62      6.15 o 
  12   6  12       31.03       23.06      5.57 o 
 -11   7  12       42.27       40.07      7.97 o 
 -10   7  12       37.62       39.14      6.60 o 
  -9   7  12      102.25       84.08      9.70 o 
  -8   7  12      945.61      927.47     32.61 o 
  -7   7  12      841.52      743.58     23.80 o 
  -6   7  12      288.85      258.03     27.54 o 
  -5   7  12       87.55      102.92     17.39 o 
  -4   7  12        6.04        0.00      7.25 o 
  -3   7  12      216.29      288.47     23.19 o 
  -2   7  12      158.34      134.03     11.75 o 
  -1   7  12       18.73       24.16      7.39 o 
   0   7  12       42.98       51.76     13.89 o 
   2   7  12      159.63      136.26     15.95 o 
   3   7  12      222.60      258.03     24.64 o 
   4   7  12        7.09        5.80      8.70 o 
   5   7  12       88.08       98.57     11.60 o 
   6   7  12      292.07      283.91     16.89 o 
   7   7  12      840.75      760.48     55.08 o 
   8   7  12      948.31      879.91     27.98 o 
   9   7  12       99.72       89.20     11.28 o 
  10   7  12       36.91       36.56      7.64 o 
  11   7  12       42.01       43.68      7.18 o 
 -11   8  12      118.32      130.46     10.15 o 
 -10   8  12       55.49       47.93      6.60 o 
  -9   8  12      188.38      206.99     13.58 o 
  -8   8  12      196.27      176.00     13.58 o 
  -7   8  12      211.51      233.54     16.02 o 
  -5   8  12      230.14      231.93     26.09 o 
  -4   8  12       29.28       24.64     10.15 o 
  -3   8  12      136.77      142.06     18.84 o 
  -2   8  12     1677.20     1583.98     64.51 o 
  -1   8  12       97.66       83.09      9.00 o 
   0   8  12      498.87      454.57     52.91 o 
   1   8  12       95.11       86.97     15.95 o 
   2   8  12     1681.03     1642.38     97.12 o 
   3   8  12      137.95      139.16     18.84 o 
   4   8  12       29.11       31.89     11.60 o 
   6   8  12      166.71      224.69     27.54 o 
   7   8  12      208.78      230.48     27.54 o 
   9   8  12      187.72      171.05     18.84 o 
  10   8  12       55.26       57.98     11.60 o 
  11   8  12      118.80      113.07     11.60 o 
 -10   9  12       11.65       15.95      5.80 o 
  -9   9  12       71.01       66.30     10.87 o 
  -8   9  12       42.10       35.22      6.96 o 
  -7   9  12      222.81      195.13     13.58 o 
  -6   9  12      383.50      349.96     18.45 o 
  -5   9  12      109.88      123.21     20.29 o 
  -4   9  12       71.95       71.03     15.95 o 
  -3   9  12     1641.55     1632.23     82.63 o 
  -2   9  12     2567.45     2434.93     88.79 o 
  -1   9  12      239.19      264.62     15.91 o 
   0   9  12      294.84      307.04     21.88 o 
   1   9  12      238.10      281.81     46.39 o 
   2   9  12     2551.62     2322.71    248.60 o 
   3   9  12     1643.95     1571.21    212.36 o 
   4   9  12       71.64       79.00     12.78 o 
  10   9  12       11.81       20.29      7.25 o 
  -9  10  12       24.75       17.39      5.80 o 
  -8  10  12        3.29        4.35      5.13 o 
  -7  10  12      152.95      132.97     11.49 o 
  -6  10  12       38.38       42.95      8.01 o 
  -5  10  12      538.74      402.98     33.34 o 
  -4  10  12      201.46      200.04     24.64 o 
  -3  10  12      585.68      553.74     37.69 o 
  -2  10  12      904.97      834.19     39.86 o 
  -1  10  12     1629.99     1646.73     97.12 o 
   0  10  12      475.66      582.77     47.11 o 
   1  10  12     1638.16     1473.20     76.10 o 
   2  10  12      908.82      810.00     76.83 o 
   3  10  12      581.79      524.38     37.15 o 
   4  10  12      202.51      156.55     20.29 o 
  -8  11  12       17.18       21.74      5.80 o 
  -7  11  12      149.86      130.55     10.10 o 
  -6  11  12      632.97      587.64     28.21 o 
  -5  11  12      171.68      176.85     26.09 o 
  -4  11  12      527.36      494.31     36.24 o 
  -3  11  12      321.07      307.31     30.44 o 
  -2  11  12     1052.06     1072.69     59.43 o 
  -1  11  12      823.13      887.14     50.74 o 
   0  11  12     1819.25     1753.99     82.63 o 
   1  11  12      818.95      862.50     49.29 o 
   2  11  12     1047.81     1146.62     59.43 o 
   3  11  12      321.99      305.86     27.54 o 
  -6  12  12       19.72       28.45     20.29 o 
  -5  12  12       70.02       63.80     10.87 o 
  -4  12  12       56.82       58.31     11.49 o 
  -3  12  12       86.81      105.97     13.58 o 
  -2  12  12      251.49      243.84     19.39 o 
  -1  12  12      116.32      128.12     14.21 o 
   0  12  12      294.76      286.16     39.86 o 
   1  12  12      118.83      127.56     18.84 o 
   2  12  12      254.48      265.27     26.09 o 
   3  12  12       89.27      113.07     17.39 o 
  -6  13  12        8.60       11.60     10.15 o 
  -5  13  12       23.29       27.54     13.05 o 
  -4  13  12        3.03        4.25      6.34 o 
  -3  13  12      108.24       78.05     16.67 o 
  -2  13  12      143.98      153.51     21.74 o 
  -1  13  12       45.67       44.01     10.15 o 
   0  13  12      199.62      205.84     21.74 o 
   1  13  12       45.46       47.84     13.05 o 
   2  13  12      143.79      160.90     18.84 o 
  -4  14  12       10.92       17.39     10.15 o 
  -3  14  12       23.66       25.06      8.70 o 
  -2  14  12       17.92       28.70      7.24 o 
  -1  14  12       51.86       56.53      9.06 o 
   0  14  12       86.14      124.66     15.95 o 
   1   0  13     8969.68     9577.41    263.56 o 
   2   0  13     5363.35     5513.09    112.07 o 
   3   0  13       22.71       21.48      3.27 o 
   4   0  13     6453.56     6602.74    114.36 o 
   5   0  13        9.86       32.70      9.23 o 
   6   0  13      197.43      194.39      7.43 o 
   7   0  13     1677.45     1819.89     60.32 o 
   8   0  13       45.06       39.56      7.96 o 
   9   0  13       93.68      130.44     12.78 o 
  10   0  13      315.37      303.72     12.82 o 
  11   0  13      331.87      307.31     23.19 o 
  12   0  13      129.98      126.26     10.25 o 
  13   0  13       44.00       50.74      8.70 o 
 -13   1  13       97.03      134.81     13.05 o 
 -12   1  13        5.96        0.00      7.25 o 
 -11   1  13       84.82       77.58     15.22 o 
 -10   1  13      353.33      379.99     16.17 o 
  -9   1  13      838.97      837.86     47.84 o 
  -8   1  13      249.52      301.51     24.64 o 
  -7   1  13      146.87      144.96     17.39 o 
  -6   1  13      486.80      477.72     13.63 o 
  -5   1  13      512.63      638.52     16.31 o 
  -4   1  13     3666.85     3787.76     74.10 o 
  -3   1  13     1275.83     1333.99     31.24 o 
  -2   1  13     4830.97     5037.30    185.55 o 
  -1   1  13      458.89      420.44     18.12 o 
   0   1  13     3513.99     3608.82     80.69 o 
   1   1  13      453.90      424.17     10.74 o 
   2   1  13     4848.34     4997.89     88.89 o 
   3   1  13     1286.89     1362.93     23.69 o 
   4   1  13     3680.48     3883.01     67.77 o 
   5   1  13      517.85      639.03     16.55 o 
   6   1  13      485.64      512.22     14.79 o 
   7   1  13      149.51      131.75     11.31 o 
   8   1  13      242.58      269.57     15.36 o 
   9   1  13      838.44      828.10     37.33 o 
  10   1  13      347.95      410.37     15.15 o 
  11   1  13       84.96       75.18      8.29 o 
  12   1  13        5.97        0.00      6.15 o 
  13   1  13       97.78      113.84     13.77 o 
 -12   2  13       31.29       34.79     10.15 o 
 -11   2  13       98.28      110.17     14.50 o 
 -10   2  13       89.62       79.06     10.25 o 
  -9   2  13      729.29      676.95     40.59 o 
  -8   2  13      950.89      930.63     52.18 o 
  -7   2  13      316.85      316.01     24.64 o 
  -6   2  13      276.53      289.92     21.74 o 
  -5   2  13      722.14      658.48     19.72 o 
  -4   2  13     7091.75     7457.22    166.57 o 
  -3   2  13     2106.81     2144.59     44.29 o 
  -2   2  13      330.95      342.18     20.29 o 
  -1   2  13    13028.79    13868.07    396.71 o 
   0   2  13     1630.35     1602.24     48.07 o 
   1   2  13    13050.54    13473.64    271.81 o 
   2   2  13      333.39      347.68     10.06 o 
   3   2  13     2093.36     2156.99     44.64 o 
   4   2  13     7070.24     7712.35    174.65 o 
   5   2  13      720.78      697.87     22.70 o 
   6   2  13      273.40      296.52     12.58 o 
   7   2  13      317.12      333.70     14.03 o 
   8   2  13      954.41      983.99     30.05 o 
   9   2  13      728.62      648.98     16.18 o 
  10   2  13       91.07      104.79      7.71 o 
  11   2  13       97.60       97.66      9.13 o 
  12   2  13       31.39       44.11      6.38 o 
 -12   3  13      195.36      211.64     17.39 o 
 -11   3  13        8.31       14.50      8.70 o 
 -10   3  13      369.99      354.26     18.36 o 
  -9   3  13      241.84      235.74     14.56 o 
  -8   3  13      101.63      115.97     17.39 o 
  -7   3  13     2526.31     2490.38    114.52 o 
  -5   3  13      607.11      593.25     22.02 o 
  -3   3  13      119.22      120.81     15.49 o 
  -2   3  13     6423.45     6328.65    129.20 o 
  -1   3  13     2155.06     2299.94     60.79 o 
   0   3  13      402.25      462.08     15.30 o 
   1   3  13     2153.64     2211.75     39.59 o 
   2   3  13     6385.92     6536.38    125.75 o 
   3   3  13      117.69      113.65      7.01 o 
   4   3  13     6449.92     7172.71    165.74 o 
   5   3  13      617.65      655.24     20.21 o 
   6   3  13      159.91      177.33      9.81 o 
   7   3  13     2522.79     2639.65     65.68 o 
   8   3  13      102.81      125.48     10.30 o 
   9   3  13      242.33      248.92     10.16 o 
  10   3  13      369.67      356.16     12.65 o 
  11   3  13        8.65       10.13      5.74 o 
  12   3  13      195.26      216.24     13.27 o 
 -12   4  13       21.69       15.95      7.25 o 
 -10   4  13      187.22      214.54     18.84 o 
  -9   4  13      197.41      219.26     15.28 o 
  -4   4  13      797.71      745.09     36.24 o 
  -3   4  13      350.65      348.51     16.34 o 
  -2   4  13      289.90      314.13     10.10 o 
  -1   4  13     2451.96     2615.51     61.07 o 
   0   4  13     1355.23     1435.64     28.72 o 
   1   4  13     2457.84     2639.36     44.92 o 
   2   4  13      288.15      322.00     10.44 o 
   3   4  13      345.45      375.66     12.79 o 
   4   4  13      795.63      814.32     26.91 o 
   5   4  13      124.72      115.33      9.38 o 
   6   4  13      147.86      171.31     12.78 o 
   7   4  13     1919.03     1989.97     52.70 o 
   8   4  13      465.96      441.53     17.88 o 
   9   4  13      197.29      205.54     12.75 o 
  10   4  13      188.16      223.80     11.33 o 
  11   4  13       39.01       36.88      6.59 o 
  12   4  13       22.13       24.76     11.60 o 
 -12   5  13       58.54       44.94      8.70 o 
 -11   5  13       62.13       69.58     10.15 o 
 -10   5  13       15.95       15.95      8.70 o 
  -9   5  13      210.36      185.55     17.39 o 
  -4   5  13      617.58      566.79     30.44 o 
  -3   5  13      158.46      193.11     17.39 o 
  -2   5  13     1202.47     1377.07     32.88 o 
  -1   5  13      231.81      241.22      8.95 o 
   0   5  13      127.35      113.36      6.26 o 
   1   5  13      238.83      252.16     14.71 o 
   2   5  13     1196.89     1350.00     36.20 o 
   3   5  13      158.38      188.09      8.22 o 
   4   5  13      618.26      667.03     23.31 o 
   5   5  13     1585.44     1512.51     49.29 o 
   6   5  13       21.69       29.80      5.10 o 
   7   5  13     1545.60     1511.59     42.10 o 
   8   5  13     1167.89     1113.36     33.56 o 
   9   5  13      208.44      203.41     11.51 o 
  10   5  13       16.75        9.42      7.97 o 
  11   5  13       61.20       67.84     13.05 o 
  12   5  13       58.02       61.35      7.64 o 
 -11   6  13       35.22       31.31      5.57 o 
 -10   6  13       65.76       56.53     10.15 o 
  -9   6  13       66.63       84.08     11.60 o 
  -8   6  13       19.74       23.67     13.77 o 
  -5   6  13     1089.43     1020.51     56.53 o 
  -4   6  13      382.30      352.25     26.09 o 
  -3   6  13      639.30      594.33     34.79 o 
  -2   6  13     2573.37     2733.11     61.97 o 
  -1   6  13      277.47      267.37     12.95 o 
   0   6  13      500.05      494.65     14.80 o 
   1   6  13      273.51      270.26     11.48 o 
   2   6  13     2584.54     2720.56    127.56 o 
   3   6  13      644.37      572.10     24.37 o 
   4   6  13      378.63      352.14     16.02 o 
   5   6  13     1090.43     1054.62     53.63 o 
   6   6  13      128.85      127.88      9.81 o 
   7   6  13      715.79      675.76     23.42 o 
   8   6  13       19.50       29.23      6.05 o 
   9   6  13       65.47       55.70      8.40 o 
  10   6  13       67.35       63.86     21.02 o 
  11   6  13       35.19       40.00      7.18 o 
 -11   7  13       50.56       55.12      6.15 o 
 -10   7  13       82.64       68.98      8.01 o 
  -9   7  13      296.41      290.37     16.34 o 
  -8   7  13      932.02      913.30     33.02 o 
  -7   7  13     1399.51     1380.33     37.53 o 
  -6   7  13       19.64       26.09     11.60 o 
  -5   7  13       38.17       37.69     11.60 o 
  -4   7  13       37.59       33.34     11.60 o 
  -3   7  13      106.41      136.26     17.39 o 
  -2   7  13      219.21      203.98     11.98 o 
  -1   7  13     1387.84     1401.64     44.44 o 
   0   7  13       51.95       65.91      6.94 o 
   1   7  13     1392.54     1416.70     90.60 o 
   2   7  13      223.75      240.63     21.74 o 
   3   7  13      103.94      126.11     17.39 o 
   5   7  13       37.99       56.53     10.15 o 
   6   7  13       19.28       17.39      6.15 o 
   7   7  13     1397.20     1396.74     65.23 o 
   8   7  13      931.55      904.54     55.08 o 
   9   7  13      295.83      279.80     17.43 o 
  10   7  13       81.32       84.06     15.95 o 
  11   7  13       50.34       57.00      7.64 o 
 -11   8  13        2.11        0.00      3.08 o 
 -10   8  13       65.50       70.76      7.64 o 
  -9   8  13      290.33      287.00     15.27 o 
  -8   8  13       52.29       44.24      8.01 o 
  -7   8  13     1645.75     1498.36     65.23 o 
  -6   8  13      306.95      295.46     21.74 o 
  -5   8  13      631.68      587.08     40.59 o 
  -4   8  13     2028.19     1881.56     94.22 o 
  -3   8  13      460.31      465.32     33.34 o 
  -2   8  13      249.67      273.99     17.33 o 
  -1   8  13      731.16      596.04     24.51 o 
   0   8  13      101.93       73.93     14.50 o 
   1   8  13      727.42      668.26     44.94 o 
   2   8  13      253.14      295.71     27.54 o 
   3   8  13      460.09      510.25     39.14 o 
   6   8  13      306.24      318.91     31.89 o 
   7   8  13     1638.83     1468.43     78.28 o 
   9   8  13      288.04      294.27     24.64 o 
  10   8  13       65.67       62.33     11.60 o 
  11   8  13        1.90        4.35      7.25 o 
 -10   9  13        2.33        5.80      4.10 o 
  -9   9  13       29.95       25.50      5.57 o 
  -8   9  13       17.12       27.10      6.60 o 
  -7   9  13      276.80      246.99     15.28 o 
  -6   9  13      173.84      181.55     13.58 o 
  -5   9  13      704.99      652.77     34.07 o 
  -4   9  13      597.34      640.72     40.59 o 
  -3   9  13      318.65      262.37     26.09 o 
  -2   9  13      473.85      424.06     23.94 o 
  -1   9  13     1492.80     1321.43     53.60 o 
   0   9  13        1.83       11.42      8.01 o 
   1   9  13     1486.71     1325.01     72.48 o 
   2   9  13      476.78      441.18     62.33 o 
   3   9  13      316.62      302.14     23.19 o 
   4   9  13      600.39      468.21     47.84 o 
  10   9  13        2.25        5.80      7.25 o 
  -9  10  13        7.90        7.25      4.10 o 
  -8  10  13       57.04       52.29      6.96 o 
  -7  10  13       19.19       17.39      5.90 o 
  -6  10  13      141.63      129.21     11.49 o 
  -5  10  13      996.88     1030.65     56.53 o 
  -4  10  13        0.85        7.25     10.15 o 
  -3  10  13     1822.88     1780.09     85.53 o 
  -2  10  13      492.28      493.69     26.41 o 
   0  10  13     1316.63     1299.56    205.84 o 
   1  10  13     4827.59     4605.35    561.71 o 
   2  10  13      486.50      454.75     82.63 o 
   3  10  13     1821.74     1772.84     82.63 o 
   4  10  13        0.92       11.60     10.15 o 
  -8  11  13      105.98      120.32     11.60 o 
  -7  11  13       94.99       97.98      8.67 o 
  -6  11  13      354.97      349.04     20.87 o 
  -5  11  13       93.62       90.37     12.86 o 
  -4  11  13      141.48      126.11     18.84 o 
  -3  11  13      246.58      252.23     27.54 o 
  -2  11  13     2086.19     2104.79     97.12 o 
  -1  11  13      201.98      176.85     21.74 o 
   0  11  13       18.22       33.34     13.05 o 
   1  11  13      207.07      156.55     20.29 o 
   2  11  13     2083.85     2122.19     95.67 o 
   3  11  13      249.57      244.98     24.64 o 
  -6  12  13        3.84        2.45      6.15 o 
  -5  12  13      349.31      306.38     26.82 o 
  -4  12  13       72.25       88.66     18.12 o 
  -3  12  13        2.43        8.21      8.70 o 
  -2  12  13        4.68        3.41      8.31 o 
  -1  12  13      496.37      481.39     25.76 o 
   0  12  13       72.91       85.27     16.67 o 
   1  12  13      492.71      504.45     34.79 o 
   2  12  13        4.40        1.45     10.15 o 
   3  12  13        2.53        1.45     10.15 o 
  -6  13  13       53.54       57.98     13.05 o 
  -5  13  13       48.76       49.08      7.46 o 
  -4  13  13       34.82       39.27      8.56 o 
  -3  13  13       36.71       41.89      9.38 o 
  -2  13  13       29.96       21.74     12.32 o 
  -1  13  13        3.51        4.64      7.24 o 
   0  13  13       53.58       50.74     13.05 o 
   1  13  13        3.35        0.00      8.70 o 
   2  13  13       30.53       42.04     13.05 o 
  -4  14  13      156.24      210.19     21.74 o 
  -3  14  13      105.52      117.84     12.32 o 
  -2  14  13       13.82       12.04      6.15 o 
  -1  14  13       24.62       50.01     13.77 o 
   0  14  13        0.33       13.05      8.70 o 
   0   0  14     5626.90     5789.63    213.09 o 
   1   0  14     3804.95     3957.37     75.52 o 
   2   0  14        0.69        1.35      1.38 o 
   3   0  14        6.06        7.86      2.04 o 
   4   0  14      850.26      814.70     17.15 o 
   5   0  14      754.41      766.13     19.64 o 
   6   0  14     2084.74     2237.15     47.20 o 
   7   0  14      301.28      328.77     17.49 o 
   8   0  14      387.24      385.71     21.21 o 
   9   0  14      398.39      428.83     61.61 o 
  10   0  14      677.10      707.38     20.57 o 
  11   0  14        1.11        0.56      6.60 o 
  12   0  14       42.69       25.78      6.60 o 
 -12   1  14       24.50       24.64     10.15 o 
 -11   1  14       63.12       40.59     11.60 o 
 -10   1  14      774.64      748.91     24.19 o 
  -9   1  14      185.33      214.69     19.57 o 
  -8   1  14     1926.28     2188.87     98.57 o 
  -7   1  14      549.08      578.38     34.79 o 
  -6   1  14      111.91      115.08     16.67 o 
  -5   1  14      437.06      427.74     11.88 o 
  -4   1  14     4248.50     4482.48     77.73 o 
  -3   1  14     3421.73     3845.13     83.41 o 
  -2   1  14     4692.84     5079.34     97.70 o 
  -1   1  14      177.03      172.80      8.20 o 
   0   1  14       34.19       30.84      3.35 o 
   1   1  14      178.10      194.71      5.02 o 
   2   1  14     4717.85     5156.00     91.04 o 
   3   1  14     3431.34     3883.08     63.92 o 
   4   1  14     4245.31     4628.73     90.58 o 
   5   1  14      437.72      423.55     12.61 o 
   6   1  14      112.60      122.89     10.86 o 
   7   1  14      544.72      515.33     23.40 o 
   8   1  14     1928.34     2058.11     54.39 o 
   9   1  14      184.72      205.28     13.10 o 
  10   1  14      774.50      753.26     19.51 o 
  11   1  14       64.09       57.20      9.72 o 
  12   1  14       24.79       23.92      7.18 o 
 -12   2  14       41.35       53.63     10.15 o 
 -11   2  14       79.93       76.83     13.05 o 
 -10   2  14      410.23      393.51     38.41 o 
  -9   2  14      129.39      153.93     13.81 o 
  -8   2  14     1437.35     1411.89     72.48 o 
  -7   2  14     2738.50     2900.61    129.01 o 
  -6   2  14      482.65      543.59     31.89 o 
  -5   2  14      781.40      838.68     23.65 o 
  -4   2  14     5375.24     5692.56    130.87 o 
  -3   2  14    11917.51    12345.78    217.36 o 
  -2   2  14    17995.67    19182.70    365.59 o 
  -1   2  14      659.14      696.42     19.16 o 
   0   2  14      938.67      924.30     21.07 o 
   1   2  14      663.44      677.39     14.70 o 
   2   2  14    17975.97    19054.09    339.66 o 
   3   2  14    11889.08    12711.25    240.86 o 
   4   2  14     5362.39     6040.92    136.39 o 
   5   2  14      779.92      894.01     24.90 o 
   6   2  14      487.73      506.19     17.67 o 
   7   2  14     2738.17     2926.80     72.67 o 
   8   2  14     1446.74     1518.37     41.62 o 
   9   2  14      130.39      135.35      9.29 o 
  10   2  14      414.18      390.21     17.03 o 
  11   2  14       79.84       71.70      8.29 o 
  12   2  14       41.75       47.93      6.38 o 
 -12   3  14       26.32       50.74     10.15 o 
 -11   3  14      304.30      334.85     21.74 o 
 -10   3  14        1.84        0.00      8.70 o 
  -9   3  14      205.46      194.24     17.39 o 
  -5   3  14     1065.83     1077.68     34.81 o 
  -4   3  14       57.02       62.33      8.70 o 
  -3   3  14       88.95       77.96      7.93 o 
  -2   3  14     6556.21     6268.65    128.88 o 
  -1   3  14     1813.10     1988.51     39.64 o 
   0   3  14      749.46      788.49     15.66 o 
   1   3  14     1806.63     1998.24     34.65 o 
   2   3  14     6564.55     6549.39    125.61 o 
   3   3  14       89.81       68.14     11.62 o 
   4   3  14       57.62       55.79      5.53 o 
   5   3  14     1062.75     1104.51     30.66 o 
   6   3  14     1196.77     1259.31     57.98 o 
   7   3  14     1461.97     1508.96     41.48 o 
   8   3  14      802.63      765.16     27.04 o 
   9   3  14      202.56      216.33      9.28 o 
  10   3  14        1.79        3.91      6.10 o 
  11   3  14      305.51      275.56     13.34 o 
  12   3  14       26.14       40.30      6.10 o 
 -10   4  14      101.40      107.27     13.05 o 
  -9   4  14      101.51      103.78     10.44 o 
  -4   4  14      421.97      450.82     24.64 o 
  -3   4  14      918.91      986.19     28.59 o 
  -2   4  14     4609.71     4465.72     96.93 o 
  -1   4  14     4067.34     4284.91     85.23 o 
   0   4  14     3573.24     3868.44     72.21 o 
   1   4  14     4060.09     4275.95     80.15 o 
   2   4  14     4635.96     4655.04    106.58 o 
   3   4  14      921.56     1015.54     27.71 o 
   4   4  14      425.08      455.86     15.56 o 
   5   4  14      113.58      104.71      9.06 o 
   6   4  14      516.09      517.01     21.88 o 
   7   4  14      120.60      128.06      9.97 o 
   8   4  14      514.82      539.03     20.62 o 
   9   4  14      102.22       94.44      6.68 o 
  10   4  14      100.74      131.37     10.30 o 
  11   4  14      118.16      138.81      9.68 o 
  12   4  14       74.90       64.23      7.64 o 
 -12   5  14       35.94       23.19      7.25 o 
 -11   5  14       34.12       34.79      8.70 o 
 -10   5  14      140.18      131.91     14.50 o 
  -9   5  14      185.83      191.34     17.39 o 
  -8   5  14        7.61       17.39      8.70 o 
  -4   5  14     1941.08     1832.27     88.42 o 
  -3   5  14      100.90      103.22      8.70 o 
  -2   5  14      448.65      491.85     14.68 o 
  -1   5  14     4841.40     5119.64    128.18 o 
   0   5  14     3731.18     3784.37     82.64 o 
   1   5  14     4823.93     5292.69    136.61 o 
   2   5  14      456.98      488.00     15.48 o 
   3   5  14      103.29      107.05      7.37 o 
   4   5  14     1956.34     1848.44     73.20 o 
   5   5  14      155.88      135.98     11.14 o 
   6   5  14      248.25      196.43     14.50 o 
   7   5  14      118.46      112.30      9.76 o 
   8   5  14        7.21       14.42      4.77 o 
   9   5  14      186.16      194.70     11.19 o 
  10   5  14      142.08      148.82     11.14 o 
  11   5  14       34.82       31.89      7.64 o 
  12   5  14       35.15       43.61      6.60 o 
 -11   6  14       46.47       57.99      6.60 o 
 -10   6  14       16.95        8.70      7.25 o 
  -9   6  14        7.44        7.25      7.25 o 
  -8   6  14      191.89      183.96     13.92 o 
  -6   6  14      891.19      852.35     52.18 o 
  -5   6  14      204.37      188.45     21.74 o 
  -4   6  14     1378.03     1255.34     66.68 o 
  -3   6  14      660.75      690.00     40.59 o 
  -2   6  14      141.65      120.37      7.35 o 
  -1   6  14      282.35      286.17     10.29 o 
   0   6  14      169.27      173.73      7.84 o 
   1   6  14      283.81      263.85     15.04 o 
   2   6  14      139.70      132.31     11.28 o 
   3   6  14      663.40      697.00     30.35 o 
   4   6  14     1381.69     1353.73     54.36 o 
   5   6  14      205.24      167.82     12.54 o 
   6   6  14      887.16      913.53     28.12 o 
   7   6  14     1890.53     1782.95     76.87 o 
   8   6  14      193.13      173.68     10.42 o 
   9   6  14        7.08       12.47      7.64 o 
  10   6  14       16.89       14.30      7.64 o 
  11   6  14       47.30       46.31      8.70 o 
 -11   7  14        1.17        0.00      7.97 o 
 -10   7  14       22.34       20.16      5.57 o 
  -9   7  14       71.82       76.05     16.67 o 
  -8   7  14       82.20       71.92      9.06 o 
  -7   7  14      262.51      288.58     26.96 o 
  -6   7  14      161.55      158.00     21.74 o 
  -5   7  14      739.46      627.67     42.04 o 
  -4   7  14      207.13      194.24     21.74 o 
  -3   7  14        3.83        7.25      7.25 o 
  -2   7  14      313.63      329.70     15.02 o 
  -1   7  14      365.15      344.86     15.57 o 
   0   7  14       69.48       74.37     13.77 o 
   1   7  14      363.94      381.86     19.81 o 
   2   7  14      304.74      331.80     18.78 o 
   3   7  14        3.64        7.91      5.57 o 
   5   7  14      733.79      736.39     34.79 o 
   6   7  14      161.72      173.49     32.62 o 
   7   7  14      264.50      281.93     27.54 o 
   8   7  14       84.05       68.44     11.14 o 
   9   7  14       72.86       72.98     15.95 o 
  10   7  14       22.70       21.74      7.18 o 
  11   7  14        1.04        0.72      5.13 o 
 -10   8  14      126.25      102.12     14.50 o 
  -9   8  14      153.32      142.85     11.14 o 
  -8   8  14      686.97      646.67     25.38 o 
  -7   8  14       32.74       38.66      7.64 o 
  -6   8  14      816.74      758.87     28.88 o 
  -5   8  14     1578.74     1365.51     73.93 o 
  -4   8  14      569.13      520.40     36.24 o 
  -3   8  14      711.69      668.26     43.49 o 
  -2   8  14      817.60      735.56     34.05 o 
  -1   8  14       75.00       54.95      8.67 o 
   0   8  14       38.83       43.49     13.05 o 
   1   8  14       75.96       66.68     14.50 o 
   2   8  14      827.72      814.67     53.63 o 
   3   8  14      708.24      727.69     50.74 o 
   6   8  14      821.70      771.18     49.29 o 
   7   8  14       31.01       36.24     14.50 o 
   9   8  14      152.00      163.80     17.39 o 
  10   8  14      126.91      101.58     11.60 o 
 -10   9  14       35.67       28.07      4.53 o 
  -9   9  14       54.55       54.76     11.60 o 
  -8   9  14      240.72      209.68     13.58 o 
  -7   9  14       56.12       43.49      8.01 o 
  -6   9  14      482.98      462.03     25.37 o 
  -5   9  14     1883.20     1849.53     56.96 o 
  -4   9  14      223.27      188.45     23.19 o 
  -3   9  14     2607.47     2439.65    118.87 o 
  -2   9  14     3365.76     3272.31    114.56 o 
  -1   9  14     1833.81     1752.54    107.27 o 
   0   9  14     2373.05     2182.02    266.00 o 
   1   9  14     1833.02     1786.61    197.14 o 
   2   9  14     3354.88     3064.81    330.50 o 
   3   9  14     2593.24     2496.18    143.51 o 
  -9  10  14       16.08       13.21      4.53 o 
  -8  10  14      148.27      142.10     26.82 o 
  -7  10  14      295.90      253.04     15.95 o 
  -6  10  14      153.78      128.62     11.49 o 
  -5  10  14      700.18      597.50     24.72 o 
  -4  10  14      449.02      511.70     37.69 o 
  -3  10  14       95.92      102.92     18.84 o 
  -2  10  14      139.50      166.79     16.40 o 
  -1  10  14     1134.40     1259.69     79.73 o 
   0  10  14     2529.21     2172.07    336.30 o 
   1  10  14     1137.55     1158.22     78.28 o 
   2  10  14      138.33      115.97     17.39 o 
   3  10  14       95.36      152.21     20.29 o 
   4  10  14      449.19      507.35     36.24 o 
  -8  11  14        8.71       12.72      4.53 o 
  -7  11  14       65.61       58.42      6.96 o 
  -6  11  14       27.20       35.43      7.67 o 
  -5  11  14      798.60      756.68     43.49 o 
  -4  11  14      444.51      445.02     34.79 o 
  -3  11  14        7.62        5.80     11.60 o 
  -2  11  14      432.68      474.01     37.69 o 
  -1  11  14      590.09      560.99     39.14 o 
   0  11  14       72.66       66.68     15.95 o 
   1  11  14      595.55      588.53     37.69 o 
   2  11  14      431.30      478.36     34.79 o 
   3  11  14        7.54       39.14     13.05 o 
  -7  12  14       20.26       16.28      4.35 o 
  -6  12  14        8.61        5.49      6.34 o 
  -5  12  14      220.76      224.99     17.39 o 
  -4  12  14      266.68      258.38     24.64 o 
  -3  12  14       41.72       52.66     10.73 o 
  -2  12  14      202.58      204.03     21.02 o 
  -1  12  14      309.86      286.27     20.84 o 
   0  12  14        7.45       33.34      9.38 o 
   1  12  14      314.58      284.12     26.09 o 
   2  12  14      201.03      223.24     23.19 o 
   3  12  14       39.96       34.79     13.05 o 
  -5  13  14      134.37      153.29     11.80 o 
  -4  13  14       28.75       31.28     16.67 o 
  -3  13  14       30.87       44.34      9.38 o 
  -2  13  14       52.07       40.60      9.38 o 
  -1  13  14       27.80       26.95      8.31 o 
   0  13  14       34.80       39.14     11.60 o 
   1  13  14       27.10       10.15      8.70 o 
   2  13  14       51.34       88.42     14.50 o 
  -3  14  14       63.46       77.61      8.56 o 
  -2  14  14      137.71      162.92     12.54 o 
  -1  14  14        1.94        5.07      5.90 o 
   0  14  14        2.92        0.00      7.25 o 
   1   0  15     2919.09     3137.23     67.79 o 
   2   0  15       27.06       18.32      2.81 o 
   3   0  15     8811.75     9621.21    154.54 o 
   4   0  15      487.85      545.14     12.49 o 
   5   0  15     1339.79     1437.16     28.32 o 
   6   0  15      675.71      704.11     21.75 o 
   7   0  15      280.14      285.09     12.98 o 
   8   0  15     2098.53     2107.83     54.63 o 
   9   0  15     1232.92     1224.26     29.99 o 
  10   0  15      219.62      219.43     11.37 o 
  11   0  15      215.37      202.22     14.35 o 
  12   0  15       21.96       34.04      6.60 o 
 -12   1  15       15.99       26.09      8.70 o 
 -10   1  15      278.44      293.46     17.92 o 
  -9   1  15     1458.14     1409.88     38.60 o 
  -8   1  15     1184.23     1208.95     60.88 o 
  -7   1  15       25.96       36.24     11.60 o 
  -6   1  15     1841.73     1803.80     54.49 o 
  -5   1  15      468.80      456.71     11.56 o 
  -4   1  15     1335.67     1419.81     25.01 o 
  -3   1  15     5472.92     5958.69    113.31 o 
  -2   1  15     1615.20     1672.48     33.75 o 
  -1   1  15     2160.39     2358.39     52.16 o 
   0   1  15      879.39      885.92     29.98 o 
   1   1  15     2171.83     2358.83     43.73 o 
   2   1  15     1615.11     1650.90     36.18 o 
   3   1  15     5481.25     5940.11    107.88 o 
   4   1  15     1337.13     1456.22     36.82 o 
   5   1  15      468.88      459.87     19.22 o 
   6   1  15     1838.07     1777.20     46.08 o 
   7   1  15       26.02       29.57      5.97 o 
   8   1  15     1183.28     1145.48     33.81 o 
   9   1  15     1458.22     1448.83     27.76 o 
  10   1  15      278.58      295.20     11.58 o 
  11   1  15      165.10      160.00     12.09 o 
  12   1  15       15.50       20.41      7.97 o 
 -12   2  15      115.56      143.51     14.50 o 
 -11   2  15        4.40       14.50      8.70 o 
 -10   2  15      442.38      475.46     28.99 o 
  -9   2  15      536.52      509.84     34.79 o 
  -8   2  15     1018.36     1037.90     55.08 o 
  -7   2  15      526.61      581.28     36.24 o 
  -6   2  15     1040.39     1040.80     52.18 o 
  -5   2  15      495.94      411.89     14.18 o 
  -4   2  15       30.12       28.68      4.53 o 
  -3   2  15     3978.30     4082.47     83.70 o 
  -2   2  15    13233.95    14118.58    293.79 o 
  -1   2  15      983.73      887.01     18.06 o 
   0   2  15     7349.97     7711.44    149.54 o 
   1   2  15      979.13      848.80     16.46 o 
   2   2  15    13214.84    13849.00    249.17 o 
   3   2  15     3960.35     4083.86     81.76 o 
   4   2  15       30.33       31.05      6.01 o 
   5   2  15      496.92      472.09     30.30 o 
   6   2  15     1030.62     1026.97     46.28 o 
   7   2  15      525.71      579.63     20.42 o 
   8   2  15     1014.82      990.21     33.79 o 
   9   2  15      535.81      525.85     14.23 o 
  10   2  15      442.90      449.07     18.61 o 
  11   2  15        4.17        6.22      5.74 o 
  12   2  15      117.01      142.40     11.88 o 
 -12   3  15      289.14      302.96     20.29 o 
 -11   3  15       73.58       68.13     11.60 o 
 -10   3  15      112.13      120.32     15.95 o 
  -4   3  15       82.70       76.83     10.15 o 
  -3   3  15     3192.94     3317.65     70.37 o 
  -2   3  15     2007.27     1941.28     43.12 o 
  -1   3  15      195.21      174.55      6.21 o 
   0   3  15     2853.25     2912.21     52.85 o 
   1   3  15      195.43      194.80      5.81 o 
   2   3  15     2008.38     2063.36     42.24 o 
   3   3  15     3232.24     3458.66     80.58 o 
   4   3  15       83.36       88.72      7.93 o 
   5   3  15      300.67      250.17     13.21 o 
   6   3  15      943.86      916.82     33.02 o 
   7   3  15      546.19      522.73     19.36 o 
   8   3  15      828.79      853.55     27.27 o 
   9   3  15      357.15      301.13     10.42 o 
  10   3  15      113.28      111.49      9.94 o 
  11   3  15       72.65       48.66      6.94 o 
  12   3  15      290.00      298.28     11.98 o 
 -10   4  15       26.96       33.34      8.70 o 
  -9   4  15        4.00        4.35      7.25 o 
  -4   4  15      128.81      123.21     13.05 o 
  -3   4  15     1417.30     1418.99     39.90 o 
  -2   4  15      337.27      396.15     14.64 o 
  -1   4  15     2475.60     2614.16     74.40 o 
   0   4  15      782.01      898.22     23.29 o 
   1   4  15     2480.79     2579.73     44.88 o 
   2   4  15      334.33      420.49     21.21 o 
   3   4  15     1417.81     1482.86     38.10 o 
   4   4  15      129.61      132.91      8.26 o 
   5   4  15      915.95      976.30     33.64 o 
   6   4  15     1011.10     1058.84     37.15 o 
   7   4  15       35.73       51.87      7.44 o 
   8   4  15     2088.86     2026.46     53.79 o 
   9   4  15        4.06       12.30      4.99 o 
  10   4  15       26.95       20.64      6.59 o 
  11   4  15       56.62       33.84      6.29 o 
  12   4  15       88.33       81.70      8.67 o 
 -12   5  15       93.99       57.98      8.70 o 
 -11   5  15      250.66      255.13     15.95 o 
 -10   5  15       20.66       21.74      8.70 o 
  -9   5  15      289.37      289.92     20.29 o 
  -8   5  15       51.79       68.13     11.60 o 
  -4   5  15      378.01      401.53     27.54 o 
  -3   5  15       17.86       15.46      4.53 o 
  -2   5  15      188.69      214.60     14.23 o 
  -1   5  15      994.12     1066.42     26.59 o 
   0   5  15      121.93      111.95      7.74 o 
   1   5  15     1001.45     1055.78     26.85 o 
   2   5  15      183.27      212.43     10.23 o 
   3   5  15       16.81       20.68      4.22 o 
   4   5  15      379.59      383.06     29.72 o 
   5   5  15      497.54      472.45     20.19 o 
   6   5  15      965.95      960.47     34.05 o 
   7   5  15      116.96       96.54     13.87 o 
   8   5  15       51.01       48.10      6.55 o 
   9   5  15      291.86      261.17     12.79 o 
  10   5  15       20.99       19.18      6.59 o 
  11   5  15      251.05      235.32     14.84 o 
  12   5  15       94.34       96.88      8.70 o 
 -11   6  15      135.00      119.68      8.67 o 
 -10   6  15       58.12       68.41      7.64 o 
  -9   6  15      388.95      353.70     21.74 o 
  -8   6  15      199.35      220.47     15.28 o 
  -6   6  15      240.23      240.63     23.19 o 
  -5   6  15       57.65       40.59     11.60 o 
  -4   6  15      949.47      863.95     49.29 o 
  -3   6  15     1541.07     1408.99     71.03 o 
  -2   6  15      320.28      299.49     13.34 o 
  -1   6  15       44.44       37.60      4.84 o 
   0   6  15      831.67      882.34     27.44 o 
   1   6  15       45.42       33.92      4.88 o 
   2   6  15      319.61      313.90     17.33 o 
   3   6  15     1545.83     1465.27     88.42 o 
   4   6  15      941.77      874.98     35.51 o 
   5   6  15       59.32       44.12      6.96 o 
   6   6  15      235.79      237.48     14.24 o 
   7   6  15      370.21      323.72     27.78 o 
   8   6  15      199.88      168.87     11.38 o 
   9   6  15      386.48      339.06     19.39 o 
  10   6  15       58.50       64.66      9.70 o 
  11   6  15      134.93      134.69     10.73 o 
 -11   7  15       29.38       26.09      4.53 o 
 -10   7  15       51.51       49.00      7.97 o 
  -9   7  15       69.39       66.86     15.22 o 
  -8   7  15      211.11      193.16     16.67 o 
  -7   7  15     1106.61     1054.10     31.37 o 
  -6   7  15       90.14       84.08     17.39 o 
  -5   7  15      424.86      442.12     31.89 o 
  -4   7  15       85.19       97.12     15.95 o 
  -3   7  15       35.22       40.59     10.15 o 
  -2   7  15      625.57      608.62     22.39 o 
  -1   7  15      900.34      888.10     29.54 o 
   0   7  15      432.59      605.54     27.84 o 
   1   7  15      901.78      891.18     36.90 o 
   2   7  15      632.44      595.06     35.51 o 
   3   7  15       34.45       46.57      8.20 o 
   4   7  15       85.33      102.92     15.95 o 
   5   7  15      422.18      366.74     23.19 o 
   6   7  15       88.09       96.03     12.32 o 
   7   7  15     1105.22     1040.61     30.57 o 
   8   7  15      213.61      187.26     31.17 o 
   9   7  15       68.29       72.64     10.25 o 
  10   7  15       51.69       55.55     10.15 o 
  11   7  15       29.44       16.34      5.57 o 
 -10   8  15       16.95       20.82      5.80 o 
  -9   8  15      173.25      185.20     16.67 o 
  -8   8  15      284.62      296.33     16.02 o 
  -7   8  15       44.27       55.90      8.67 o 
  -6   8  15       24.53       14.91      7.25 o 
  -5   8  15      331.38      324.71     28.99 o 
  -4   8  15     1360.60     1295.93     69.58 o 
  -3   8  15       87.23       60.88     14.50 o 
  -2   8  15     1094.04     1028.74     44.54 o 
  -1   8  15       30.20       25.98      6.60 o 
   0   8  15      922.64     1035.00     66.68 o 
   1   8  15       31.58       37.69     11.60 o 
   2   8  15     1093.46     1140.82     69.58 o 
   3   8  15       82.79       68.13     15.95 o 
   6   8  15       24.53        8.70     10.15 o 
   7   8  15       44.72       33.34     13.05 o 
   9   8  15      173.41      157.28     12.30 o 
  10   8  15       16.98       25.76      6.15 o 
 -10   9  15       12.88       10.87      4.10 o 
  -9   9  15       57.33       46.65      6.60 o 
  -8   9  15      275.77      281.87     14.63 o 
  -7   9  15      267.98      298.49     16.02 o 
  -6   9  15       46.28       66.44     11.60 o 
  -5   9  15      344.63      357.80     39.86 o 
  -4   9  15      293.77      308.76     30.44 o 
  -3   9  15     1061.16      984.27     59.43 o 
  -2   9  15     1125.46     1085.98     46.23 o 
  -1   9  15     2118.92     2071.45    126.11 o 
   0   9  15     4548.28     4319.48    497.93 o 
   1   9  15     2116.05     2185.97    126.11 o 
   2   9  15     1121.89     1081.39     71.03 o 
   3   9  15     1062.11     1098.78     71.03 o 
   4   9  15      294.26      268.17     26.09 o 
  -9  10  15       12.95        6.52      4.10 o 
  -8  10  15       30.14       33.63      8.70 o 
  -7  10  15      126.89      128.26     10.44 o 
  -6  10  15      158.08      180.66     12.86 o 
  -5  10  15       48.80       42.87      8.31 o 
  -4  10  15       69.60       71.03     15.95 o 
  -3  10  15       58.35       30.44     13.05 o 
  -2  10  15      794.14      862.50     50.74 o 
  -1  10  15       94.01      123.21     20.29 o 
   0  10  15     3906.14     3939.50    142.06 o 
   1  10  15       93.29      108.72     18.84 o 
   2  10  15      789.80      817.56     47.84 o 
   3  10  15       57.46       56.53     14.50 o 
   4  10  15       69.81       49.29     14.50 o 
  -8  11  15        1.60        5.80      4.10 o 
  -7  11  15       41.38       36.34      5.90 o 
  -6  11  15       29.45       30.53      5.73 o 
  -5  11  15       10.14       36.24     11.60 o 
  -4  11  15      631.93      611.72     39.14 o 
  -3  11  15     1569.56     1713.41     82.63 o 
  -2  11  15      348.80      379.79     31.89 o 
  -1  11  15      241.91      243.53     27.54 o 
   0  11  15      744.50      695.80     42.04 o 
   1  11  15      242.15      287.02     27.54 o 
   2  11  15      348.10      355.15     30.44 o 
   3  11  15     1569.90     1709.06     79.73 o 
  -7  12  15      178.96      171.62      9.70 o 
  -6  12  15      401.98      370.91     29.72 o 
  -5  12  15      204.80      197.51     16.02 o 
  -4  12  15       70.66       58.01     10.73 o 
  -3  12  15        3.36        6.31      8.31 o 
  -2  12  15       14.14       11.09      8.31 o 
  -1  12  15       72.33       57.08     11.49 o 
   0  12  15       19.82       21.29      9.38 o 
   1  12  15       71.50       65.23     14.50 o 
   2  12  15       13.55       13.05     10.15 o 
   3  12  15        3.23        7.25     10.15 o 
  -5  13  15        0.02        0.53      5.03 o 
  -4  13  15       25.69       17.71      6.34 o 
  -3  13  15       69.32       62.77     10.44 o 
  -2  13  15        0.14        4.35      7.24 o 
  -1  13  15        7.02        4.93      7.24 o 
   0  13  15       54.15       55.08     13.05 o 
   1  13  15        6.95        2.90      8.70 o 
   2  13  15        0.13        2.90      8.70 o 
  -3  14  15       23.01       36.27     13.05 o 
  -2  14  15       78.35       77.53      9.06 o 
  -1  14  15       67.86       68.22     12.32 o 
   0  14  15        1.71        4.35      7.25 o 
   0   0  16    16615.67    16821.41    429.98 o 
   1   0  16      748.40      625.34     19.97 o 
   2   0  16       17.90       31.16      3.20 o 
   3   0  16      175.86      120.70      4.89 o 
   4   0  16     1338.49     1515.65     26.68 o 
   5   0  16      546.93      577.81     15.82 o 
   6   0  16     4818.89     4718.19    110.57 o 
   7   0  16      563.29      563.46     19.60 o 
   8   0  16     3661.35     3373.18    149.31 o 
   9   0  16       17.92       40.07      6.58 o 
  10   0  16      308.07      247.95     24.28 o 
  11   0  16      105.78      111.01     10.25 o 
  12   0  16       46.32       36.24     10.15 o 
 -12   1  16       10.55       14.50      8.70 o 
 -11   1  16      198.41      171.05     18.84 o 
 -10   1  16       48.05       68.13     13.05 o 
  -9   1  16      720.07      675.73     23.08 o 
  -8   1  16     2492.82     2573.01    115.97 o 
  -7   1  16     1329.93     1404.65     68.13 o 
  -6   1  16      646.25      606.79     28.99 o 
  -5   1  16     1018.52      982.31     20.55 o 
  -4   1  16      445.23      468.45     10.37 o 
  -3   1  16     6706.23     7155.80    123.00 o 
  -2   1  16     1458.87     1502.87     31.04 o 
  -1   1  16     7430.53     7994.24    169.33 o 
   0   1  16     4705.59     5141.65    133.07 o 
   1   1  16     7426.88     8014.23    155.50 o 
   2   1  16     1463.57     1515.94     30.14 o 
   3   1  16     6732.43     7159.80    129.29 o 
   4   1  16      443.23      462.28     15.28 o 
   5   1  16     1023.40      968.18     31.06 o 
   6   1  16      649.82      604.15     21.79 o 
   7   1  16     1327.28     1335.31     37.66 o 
   8   1  16     2494.75     2497.74    109.65 o 
   9   1  16      716.03      658.13     16.05 o 
  10   1  16       47.71       44.46      7.63 o 
  11   1  16      197.27      172.72     10.88 o 
  12   1  16       10.04       12.32      7.97 o 
 -12   2  16       36.87       40.59     10.15 o 
 -11   2  16       88.83       84.08     13.05 o 
 -10   2  16      252.41      271.07     23.19 o 
  -9   2  16      470.82      392.85     19.97 o 
  -8   2  16      367.90      317.46     26.09 o 
  -7   2  16      676.54      659.56     39.14 o 
  -6   2  16      237.82      221.79     20.29 o 
  -5   2  16      975.73      963.97     47.84 o 
  -4   2  16      288.27      286.16     21.02 o 
  -3   2  16      905.28      932.62     25.71 o 
  -2   2  16     3193.07     3419.77     61.63 o 
  -1   2  16     2987.25     3357.34     59.37 o 
   0   2  16     1422.02     1468.50     28.33 o 
   1   2  16     2983.56     3221.91     54.90 o 
   2   2  16     3190.74     3365.47     63.60 o 
   3   2  16      909.82      951.58     20.68 o 
   4   2  16      286.83      286.85     12.94 o 
   5   2  16      975.97      966.44     33.02 o 
   6   2  16      234.83      258.65     14.24 o 
   7   2  16      675.38      639.23     27.68 o 
   8   2  16      363.32      359.34     15.98 o 
   9   2  16      466.66      385.91     12.00 o 
  10   2  16      250.27      226.90     13.04 o 
  11   2  16       89.54       80.98      8.29 o 
  12   2  16       36.02       48.24      6.10 o 
 -12   3  16       25.98       27.54      8.70 o 
 -11   3  16       65.60       53.63     10.15 o 
 -10   3  16       13.32       20.29     10.15 o 
  -4   3  16     1636.54     1527.86     66.68 o 
  -3   3  16      498.22      509.19     14.37 o 
  -2   3  16     2826.91     2897.02     61.39 o 
  -1   3  16      422.29      438.85     10.92 o 
   0   3  16     3121.80     3160.52     57.37 o 
   1   3  16      433.19      440.98     10.20 o 
   2   3  16     2811.57     2940.70     59.96 o 
   3   3  16      504.27      516.87     16.21 o 
   4   3  16     1634.82     1619.81     41.48 o 
   5   3  16      519.37      534.57     27.54 o 
   6   3  16     1047.71     1014.13     44.21 o 
   7   3  16     2489.30     2545.19     64.86 o 
   8   3  16       21.50       25.83      6.38 o 
   9   3  16      320.89      268.40     10.25 o 
  10   3  16       13.67       22.62      6.76 o 
  11   3  16       65.44       74.43      7.99 o 
  12   3  16       25.20       39.59      5.53 o 
  -9   4  16        5.93        8.70      7.25 o 
  -8   4  16      158.46      120.32     14.50 o 
  -3   4  16       19.00       20.84      4.22 o 
  -2   4  16     1555.39     1780.62     47.52 o 
  -1   4  16     1091.84     1206.22     25.80 o 
   0   4  16      621.77      573.38     14.26 o 
   1   4  16     1092.77     1193.02     24.07 o 
   2   4  16     1567.98     1779.11     38.27 o 
   3   4  16       17.12       16.95      3.84 o 
   4   4  16      594.60      661.37     24.35 o 
   5   4  16     1703.31     1631.30     63.06 o 
   6   4  16      215.47      255.02     15.28 o 
   7   4  16      419.29      470.26     25.48 o 
   8   4  16      159.80      154.59      8.10 o 
   9   4  16        6.29        2.22      4.59 o 
  10   4  16      138.10      141.78     11.00 o 
  11   4  16        0.36        1.01      5.26 o 
  12   4  16      100.95       95.37      8.67 o 
 -10   5  16      126.36      126.11     13.05 o 
  -9   5  16       72.84       66.68     10.15 o 
  -8   5  16      120.22      136.26     14.50 o 
  -2   5  16     1649.44     1567.82     50.36 o 
  -1   5  16     1264.78     1153.24     39.49 o 
   0   5  16      630.39      712.38     22.95 o 
   1   5  16     1251.12     1142.55     41.22 o 
   2   5  16     1650.57     1652.04     42.19 o 
   3   5  16      361.32      393.32     17.07 o 
   4   5  16       43.17       51.18      6.96 o 
   5   5  16      251.24      245.65     13.58 o 
   6   5  16       85.14       98.31     10.10 o 
   7   5  16      190.93      192.62     12.79 o 
   8   5  16      122.86      117.62      8.19 o 
   9   5  16       72.78       77.40     10.73 o 
  10   5  16      123.66      105.83      9.74 o 
  11   5  16       61.07       69.61      9.23 o 
 -11   6  16      106.11      103.98      7.64 o 
 -10   6  16        7.02        5.27      5.80 o 
  -9   6  16       88.99       86.97     11.60 o 
  -8   6  16     1193.07     1124.88     49.29 o 
  -7   6  16       60.34       55.08     10.15 o 
  -2   6  16      127.67      143.15     14.95 o 
  -1   6  16      887.06      968.42     35.51 o 
   0   6  16      452.52      401.62     20.84 o 
   1   6  16      881.87     1012.92     45.66 o 
   2   6  16      129.03      190.48     13.81 o 
   3   6  16       49.81       64.10      9.42 o 
   4   6  16      248.03      194.51     11.80 o 
   5   6  16       58.90       64.57      8.31 o 
   6   6  16     1541.40     1443.49     47.88 o 
   7   6  16       61.92       67.70      7.17 o 
   8   6  16     1200.69     1084.51     33.69 o 
   9   6  16       89.69       93.16     11.14 o 
  10   6  16        7.41        5.91      6.60 o 
  11   6  16      105.73      112.26     12.32 o 
 -11   7  16       80.93       93.51     10.87 o 
 -10   7  16       96.68       91.30     15.95 o 
  -9   7  16       69.69       64.89      8.01 o 
  -8   7  16      593.46      597.93     24.35 o 
  -7   7  16      179.38      184.98     13.92 o 
  -6   7  16      256.62      258.95     16.02 o 
  -5   7  16      321.06      314.56     27.54 o 
  -4   7  16      439.74      391.39     30.44 o 
  -3   7  16     1217.48     1082.84     59.43 o 
  -2   7  16      415.30      392.65     32.50 o 
  -1   7  16      324.28      325.95     15.33 o 
   0   7  16     3721.39     3607.84    124.33 o 
   1   7  16      324.31      341.45     19.39 o 
   2   7  16      411.95      438.93     22.48 o 
   3   7  16     1216.72     1194.46     59.43 o 
   4   7  16      439.86      421.83     30.44 o 
   5   7  16      320.16      313.70     20.29 o 
   6   7  16      255.06      254.67     15.55 o 
   7   7  16      179.95      151.57     11.19 o 
   8   7  16      590.41      562.44     34.79 o 
   9   7  16       68.56       78.62      8.37 o 
  10   7  16       98.15       99.02      9.70 o 
  11   7  16       82.74       81.96      8.20 o 
 -10   8  16        4.30       10.87      4.10 o 
  -9   8  16       92.81       93.95      9.06 o 
  -8   8  16       31.82       38.38      6.96 o 
  -7   8  16      456.59      446.59     20.55 o 
  -6   8  16      142.23      108.48     11.14 o 
  -5   8  16     1020.75     1053.87     36.52 o 
  -4   8  16      739.65      695.80     44.94 o 
  -3   8  16     1637.75     1558.30     79.73 o 
  -2   8  16      112.31      116.77     12.54 o 
  -1   8  16      694.75      615.77     34.10 o 
   0   8  16      233.09      206.74     21.74 o 
   1   8  16      695.69      681.30     47.84 o 
   2   8  16      114.02      113.07     18.84 o 
   6   8  16      144.49      130.46     20.29 o 
   8   8  16       33.31       43.49     11.60 o 
   9   8  16       91.85       84.20     13.77 o 
  10   8  16        4.27        4.35      5.13 o 
  -9   9  16       70.26       80.13      7.64 o 
  -8   9  16       25.03       24.36      5.90 o 
  -7   9  16      210.83      225.34     14.63 o 
  -6   9  16      293.45      322.42     17.39 o 
  -5   9  16      766.14      683.81     52.18 o 
  -4   9  16      887.58      845.41     31.33 o 
  -3   9  16     1146.26     1068.34     60.88 o 
  -2   9  16     1927.00     1796.90     71.75 o 
  -1   9  16       75.16      110.17     20.29 o 
   0   9  16      311.49      301.25     57.26 o 
   1   9  16       74.31       96.25     15.95 o 
   2   9  16     1931.81     1898.95    111.62 o 
   4   9  16      891.79      898.74     49.29 o 
  -9  10  16       24.60       11.60      4.10 o 
  -8  10  16        3.12        0.00      8.70 o 
  -7  10  16       22.90       33.42      6.96 o 
  -6  10  16      158.68      134.13     15.95 o 
  -5  10  16        8.48       13.60      6.15 o 
  -4  10  16      340.29      392.01     19.82 o 
  -3  10  16      218.68      198.59     23.19 o 
  -2  10  16      288.41      310.21     30.44 o 
  -1  10  16      414.86      517.50     37.69 o 
   0  10  16      612.80      671.16     42.04 o 
   1  10  16      413.87      469.66     34.79 o 
   2  10  16      289.78      353.70     28.99 o 
   3  10  16      220.83      197.14     21.74 o 
   4  10  16      341.78      413.13     31.89 o 
  -8  11  16       13.64       11.60      4.10 o 
  -7  11  16       55.71       52.60      6.60 o 
  -6  11  16       70.50       65.75      7.37 o 
  -5  11  16       78.12       82.37     18.12 o 
  -4  11  16       26.52       34.79     13.05 o 
  -3  11  16      295.49      311.66     30.44 o 
  -2  11  16       44.79       65.23     15.95 o 
  -1  11  16      298.10      282.67     27.54 o 
   0  11  16       10.17        5.80     10.15 o 
   1  11  16      295.96      300.06     27.54 o 
   2  11  16       43.69       56.53     14.50 o 
   3  11  16      296.19      369.64     30.44 o 
  -6  12  16       96.27       99.32     10.44 o 
  -5  12  16        2.34        4.64      7.24 o 
  -4  12  16       44.34       44.37      9.38 o 
  -3  12  16       56.81       54.64     10.44 o 
  -2  12  16       44.22       30.44     11.60 o 
  -1  12  16      157.09      130.46     18.84 o 
   0  12  16        3.85       11.60     10.15 o 
   1  12  16      158.88      149.31     18.84 o 
   2  12  16       42.88       23.19     11.60 o 
   3  12  16       57.97       86.97     15.95 o 
  -5  13  16       14.74       22.58      6.15 o 
  -4  13  16       21.66       24.85      6.34 o 
  -3  13  16        0.34        3.62      6.34 o 
  -2  13  16       90.75       96.70     12.32 o 
  -1  13  16       27.13       43.37      9.38 o 
   0  13  16        2.91       23.19     10.15 o 
   1  13  16       28.88       57.98     13.05 o 
   2  13  16       89.86      105.82     15.95 o 
  -2  14  16      102.51      113.61     17.39 o 
  -1  14  16        5.11        9.06      5.90 o 
   0  14  16       15.23       30.44      8.70 o 
   1   0  17      872.62      921.28     22.87 o 
   2   0  17     1786.48     2137.77     37.60 o 
   3   0  17      201.34      200.52      6.56 o 
   4   0  17     2564.93     2525.81     46.55 o 
   5   0  17      662.96      720.85     25.53 o 
   6   0  17      166.94      159.82     11.75 o 
   7   0  17     1356.81     1397.23     45.82 o 
   8   0  17      844.19      900.19     50.74 o 
   9   0  17      586.18      595.09     18.74 o 
  10   0  17      149.75      148.26     10.82 o 
  11   0  17       28.94       37.64     13.05 o 
  12   0  17       13.44        0.00      7.25 o 
 -12   1  17       82.86       76.83     11.60 o 
 -11   1  17      352.20      310.21     23.19 o 
 -10   1  17       50.52       50.74     11.60 o 
  -9   1  17      764.26      817.31     26.10 o 
  -8   1  17      479.41      469.66     33.34 o 
  -7   1  17     1131.68     1200.25     59.43 o 
  -6   1  17      537.08      547.51     21.59 o 
  -5   1  17     1298.14     1283.93     29.11 o 
  -4   1  17     2635.41     2663.43     44.43 o 
  -3   1  17      657.86      650.13     15.52 o 
  -2   1  17     1939.69     1942.94     46.45 o 
  -1   1  17     2161.43     2262.08     46.24 o 
   0   1  17      203.22      208.28      8.31 o 
   1   1  17     2186.14     2265.11     65.28 o 
   2   1  17     1923.89     1934.89     41.87 o 
   3   1  17      655.79      635.15     14.94 o 
   4   1  17     2608.34     2698.35     65.32 o 
   5   1  17     1292.28     1249.75     40.66 o 
   6   1  17      536.19      555.73     19.26 o 
   7   1  17     1136.20     1088.16     32.36 o 
   8   1  17      481.84      483.52     18.52 o 
   9   1  17      763.25      798.72     18.30 o 
  10   1  17       50.53       53.28      7.99 o 
  11   1  17      348.27      325.07     12.26 o 
  12   1  17       83.21       93.55      8.20 o 
 -12   2  17       57.40       53.63     10.15 o 
 -11   2  17      257.48      266.72     20.29 o 
 -10   2  17       59.46       79.73     13.05 o 
  -9   2  17      465.21      455.87     52.91 o 
  -8   2  17      920.34     1001.66     53.63 o 
  -7   2  17      221.58      271.07     23.19 o 
  -6   2  17      554.13      594.33     34.79 o 
  -4   2  17     1158.91     1120.03     53.63 o 
  -3   2  17      538.66      592.18     15.87 o 
  -2   2  17     1617.43     1739.43     46.25 o 
  -1   2  17      188.40      187.37      6.71 o 
   0   2  17      133.31      147.06      5.68 o 
   1   2  17      183.68      182.41      6.56 o 
   2   2  17     1598.68     1683.40     34.05 o 
   3   2  17      543.44      580.44     14.50 o 
   4   2  17     1162.19     1180.79     31.28 o 
   5   2  17     1753.31     1771.65     54.49 o 
   6   2  17      555.16      585.81     23.94 o 
   7   2  17      220.81      212.81     12.76 o 
   8   2  17      922.87      950.66     33.89 o 
   9   2  17      466.48      474.26     13.40 o 
  10   2  17       59.35       74.45      8.47 o 
  11   2  17      258.52      261.99     14.02 o 
  12   2  17       57.70       73.44      6.38 o 
 -12   3  17      104.27      114.52     11.60 o 
 -11   3  17       29.12       40.59     10.15 o 
 -10   3  17       11.08        7.25      8.70 o 
  -4   3  17      708.11      642.16     33.34 o 
  -3   3  17      377.46      380.04     12.28 o 
  -2   3  17     2016.68     2165.79     46.84 o 
  -1   3  17     2009.17     2231.26     41.37 o 
   0   3  17      483.89      542.91     13.03 o 
   1   3  17     2017.68     2187.82     41.54 o 
   2   3  17     2008.35     2143.62     42.18 o 
   3   3  17      378.51      391.16     13.65 o 
   4   3  17      707.79      697.99     21.27 o 
   5   3  17      426.36      392.66     26.82 o 
   6   3  17      178.19      171.61     12.54 o 
   7   3  17     1134.61     1186.08     34.65 o 
   8   3  17      319.16      314.13     11.72 o 
   9   3  17      252.62      240.71     12.93 o 
  10   3  17       11.33        9.80      6.29 o 
  11   3  17       29.27       29.45      6.10 o 
  12   3  17      103.13      107.12      6.94 o 
  -9   4  17      220.43      217.44     17.39 o 
  -8   4  17       87.94       89.87     11.60 o 
  -3   4  17      171.22      163.25     10.12 o 
  -2   4  17      905.60      980.17     28.86 o 
  -1   4  17      180.39      217.85      8.57 o 
   0   4  17     1522.36     1486.40     33.55 o 
   1   4  17      173.06      202.05      7.48 o 
   2   4  17      906.69      972.80     23.18 o 
   3   4  17      174.94      178.94     13.52 o 
   4   4  17      625.38      580.90     23.19 o 
   5   4  17      267.91      301.84     15.67 o 
   6   4  17      432.75      417.26     19.81 o 
   7   4  17      908.02      872.55     27.90 o 
   8   4  17       87.18       92.83      6.71 o 
   9   4  17      217.99      214.13     10.32 o 
  10   4  17      360.43      345.21     15.44 o 
  11   4  17       55.20       59.78      7.78 o 
  12   4  17      107.66      126.65     23.19 o 
 -11   5  17       65.86       81.18     11.60 o 
 -10   5  17       46.33       62.33     10.15 o 
  -9   5  17       26.37       24.64      8.70 o 
  -8   5  17      162.72      153.66     15.95 o 
  -2   5  17      416.08      401.53     27.54 o 
  -1   5  17      804.00      807.44     35.87 o 
   0   5  17        6.92        5.18      3.27 o 
   1   5  17      799.89      779.51     29.30 o 
   2   5  17      421.82      402.51     16.85 o 
   3   5  17      129.10      134.96     10.44 o 
   4   5  17      580.74      604.08     23.31 o 
   5   5  17      547.47      484.58     20.55 o 
   6   5  17      137.05      160.34     13.21 o 
   7   5  17      169.24      166.79     11.52 o 
   8   5  17      165.38      148.23      8.62 o 
   9   5  17       25.67       22.38      8.01 o 
  10   5  17       47.03       57.55     11.17 o 
  11   5  17       66.39       64.83      8.67 o 
 -11   6  17       24.23       29.72      8.70 o 
 -10   6  17      118.49      117.38      9.42 o 
  -9   6  17      330.78      335.41     16.70 o 
  -8   6  17      657.06      678.40     33.34 o 
  -7   6  17       49.19       36.24     10.15 o 
  -2   6  17      642.11      604.48     39.14 o 
  -1   6  17      663.65      700.19     40.59 o 
   0   6  17        0.21        0.00      6.52 o 
   1   6  17      667.07      690.49     33.34 o 
   2   6  17      643.51      749.43     40.59 o 
   3   6  17      393.01      402.70     51.46 o 
   4   6  17      596.09      564.56     22.64 o 
   5   6  17      158.63      183.50     13.58 o 
   6   6  17       62.88       75.61      9.06 o 
   7   6  17       47.80       40.88      9.00 o 
   8   6  17      653.45      596.20     19.49 o 
   9   6  17      331.70      323.04     18.94 o 
  10   6  17      116.99      121.00     15.95 o 
  11   6  17       24.64       36.76      6.60 o 
 -10   7  17      127.30      126.21     17.39 o 
  -9   7  17      119.97      133.16     10.44 o 
  -8   7  17       42.31       46.38      8.01 o 
  -7   7  17      283.70      297.78     36.96 o 
  -6   7  17      106.18       93.17     15.22 o 
  -2   7  17     2203.26     2197.57    105.82 o 
  -1   7  17     1066.81     1118.37     45.58 o 
   0   7  17      113.13      152.33     13.81 o 
   1   7  17     1069.21     1111.39     45.58 o 
   2   7  17     2181.11     2312.08    104.37 o 
   3   7  17      114.75      153.66     18.84 o 
   4   7  17      234.61      179.75     20.29 o 
   5   7  17      365.86      411.91     37.69 o 
   6   7  17      107.59      104.42      7.73 o 
   7   7  17      283.79      247.05     18.84 o 
   8   7  17       43.13       43.49     11.60 o 
   9   7  17      119.26      112.64      9.38 o 
  10   7  17      127.83      115.61     10.25 o 
 -10   8  17       12.04        7.25      4.10 o 
  -9   8  17        0.13        5.80      5.13 o 
  -8   8  17      137.50      161.18     12.54 o 
  -7   8  17      411.54      409.69     19.50 o 
  -6   8  17       39.24       23.19      7.64 o 
  -5   8  17     1485.95     1448.45     47.26 o 
  -3   8  17      297.72      288.47     26.09 o 
  -2   8  17     4634.75     3999.40    197.14 o 
  -1   8  17      554.07      562.40     28.48 o 
   0   8  17       73.17       78.30     11.28 o 
   1   8  17      552.97      583.13     28.48 o 
   2   8  17     4633.38     4840.15    246.43 o 
   6   8  17       39.19        7.25     10.15 o 
   8   8  17      137.30      168.15     18.84 o 
   9   8  17        0.12        1.45      8.70 o 
  10   8  17       12.23       10.54      5.57 o 
  -9   9  17       16.29        8.70      4.53 o 
  -8   9  17      175.50      166.63     18.12 o 
  -7   9  17      573.85      513.43     21.23 o 
  -6   9  17       85.71       98.70     15.22 o 
  -5   9  17      388.14      346.30     21.74 o 
  -4   9  17      429.20      491.10     22.64 o 
  -3   9  17      518.56      518.16     44.21 o 
  -2   9  17      806.53      707.40     44.94 o 
  -1   9  17      153.50      137.71     21.74 o 
   0   9  17       35.86       26.38     10.10 o 
   1   9  17      150.40      118.34     36.96 o 
   2   9  17      796.42      801.62     55.08 o 
   3   9  17      519.23      562.44     37.69 o 
   4   9  17      429.75      474.01     34.79 o 
  -8  10  17       46.80       49.62      7.97 o 
  -7  10  17       21.94       18.45      5.57 o 
  -6  10  17        1.99        0.00      5.57 o 
  -5  10  17      116.33      142.99     17.39 o 
  -4  10  17      729.69      678.42     27.17 o 
  -3  10  17      497.28      569.69     39.14 o 
  -2  10  17      269.73      218.89     24.64 o 
  -1  10  17      401.87      449.37     34.79 o 
   0  10  17      132.35      166.70     21.74 o 
   1  10  17      399.90      437.77     33.34 o 
   2  10  17      268.62      218.89     23.19 o 
   3  10  17      499.17      516.05     36.24 o 
   4  10  17      726.65      745.09     43.49 o 
  -7  11  17       56.44       53.20      6.60 o 
  -6  11  17        4.59        9.84      5.20 o 
  -5  11  17      289.31      326.25     16.34 o 
  -4  11  17      470.95      510.25     36.24 o 
  -3  11  17       17.61       21.74     13.05 o 
  -2  11  17      494.21      589.98     39.14 o 
  -1  11  17      250.98      298.61     28.99 o 
   0  11  17      229.03      217.44     24.64 o 
   1  11  17      249.07      266.72     26.09 o 
   2  11  17      488.40      547.94     37.69 o 
   3  11  17       18.23       30.44     11.60 o 
  -6  12  17      122.52      123.53      8.03 o 
  -5  12  17       97.19       76.99     10.44 o 
  -4  12  17        7.09        7.07      7.46 o 
  -3  12  17       71.18       84.08     15.95 o 
  -2  12  17      116.16      121.76     17.39 o 
  -1  12  17       34.01       21.74     11.60 o 
   0  12  17        9.38        4.35     10.15 o 
   1  12  17       35.59       18.84     11.60 o 
   2  12  17      114.09      144.96     18.84 o 
  -5  13  17       45.06       32.33      6.52 o 
  -4  13  17       87.48       94.16     10.15 o 
  -3  13  17       80.10       69.14      9.65 o 
  -2  13  17        5.52        4.25      6.34 o 
  -1  13  17       39.50       37.83      9.06 o 
   0  13  17       35.03       62.33     11.60 o 
   1  13  17       39.06       40.59     11.60 o 
  -2  14  17      150.02      133.72     10.44 o 
  -1  14  17       26.23       37.89      6.96 o 
   0  14  17        1.13        0.00      5.80 o 
   0   0  18     2514.06     2591.07    101.47 o 
   1   0  18       54.80       60.40      4.67 o 
   2   0  18      612.22      711.68     17.53 o 
   3   0  18     1031.34     1065.58     30.38 o 
   4   0  18     4519.20     4493.44     90.22 o 
   5   0  18       49.75       54.71      6.96 o 
   6   0  18        5.21        6.67      4.82 o 
   7   0  18       13.39       21.86      6.60 o 
   8   0  18      359.29      339.20     28.99 o 
   9   0  18      146.46      137.91      9.47 o 
  10   0  18       98.55      121.26     10.17 o 
  11   0  18        0.31        0.00      7.25 o 
  12   0  18       16.73       31.89      8.70 o 
 -12   1  18      202.81      195.69     15.95 o 
 -11   1  18       17.94        0.00      7.25 o 
 -10   1  18      793.08      855.25     43.49 o 
  -9   1  18      776.72      732.70     24.42 o 
  -8   1  18     1222.60     1137.92     60.88 o 
  -7   1  18     1147.27     1268.38     63.78 o 
  -6   1  18      203.49      221.71     12.54 o 
  -5   1  18      589.42      591.97     22.27 o 
  -4   1  18      326.92      366.64      9.77 o 
  -3   1  18       40.77       41.90      3.94 o 
  -2   1  18     2675.78     3024.37     59.03 o 
  -1   1  18     5738.68     6448.88    163.83 o 
   0   1  18     5961.62     6451.93    142.07 o 
   1   1  18     5752.38     6356.35    129.04 o 
   2   1  18     2659.87     3004.19     62.92 o 
   3   1  18       37.83       35.33      4.39 o 
   4   1  18      319.96      357.04     13.22 o 
   5   1  18      581.60      595.77     22.91 o 
   6   1  18      202.70      225.28     12.12 o 
   7   1  18     1150.79     1214.13     35.36 o 
   8   1  18     1222.17     1147.24     34.05 o 
   9   1  18      777.01      711.41     18.40 o 
  10   1  18      791.67      862.86     32.18 o 
  11   1  18       18.14       13.74      5.64 o 
  12   1  18      204.72      242.39     12.30 o 
 -12   2  18      190.82      191.34     15.95 o 
 -11   2  18      553.27      542.14     30.44 o 
 -10   2  18      487.64      433.43     28.99 o 
  -9   2  18      211.72      236.28     21.74 o 
  -4   2  18      105.63       99.12      7.44 o 
  -3   2  18      650.74      725.51     16.45 o 
  -2   2  18     1010.94     1035.86     21.20 o 
  -1   2  18      774.77      833.98     27.64 o 
   0   2  18     1511.72     1535.66     29.94 o 
   1   2  18      766.44      805.61     17.73 o 
   2   2  18      998.23      968.00     24.12 o 
   3   2  18      656.28      726.65     17.07 o 
   4   2  18      104.59      136.51     27.39 o 
   5   2  18      903.99      882.78     30.95 o 
   6   2  18      531.62      523.25     22.27 o 
   7   2  18      712.05      740.97     30.69 o 
   8   2  18     1934.52     1868.34     43.09 o 
   9   2  18      210.08      193.66     14.58 o 
  10   2  18      484.25      485.74     18.61 o 
  11   2  18      554.07      555.63     16.25 o 
  12   2  18      191.99      183.02     18.54 o 
 -12   3  18       37.98       34.79      8.70 o 
 -11   3  18      306.41      327.61     21.74 o 
 -10   3  18       57.06       52.18     11.60 o 
  -3   3  18     1490.24     1388.25     32.63 o 
  -2   3  18     1481.41     1444.32     37.03 o 
  -1   3  18      940.11     1059.30     23.37 o 
   0   3  18      479.89      526.35     12.97 o 
   1   3  18      945.80     1040.26     22.09 o 
   2   3  18     1473.36     1445.66     37.24 o 
   3   3  18     1497.31     1432.44     37.28 o 
   4   3  18       52.22       70.41      8.01 o 
   5   3  18      691.21      718.01     26.41 o 
   6   3  18      442.62      410.41     19.15 o 
   7   3  18      417.90      435.99     17.91 o 
   8   3  18      407.04      395.63     12.20 o 
   9   3  18      120.17      122.48      8.16 o 
  10   3  18       58.18       60.70      7.99 o 
  11   3  18      304.51      299.28     13.34 o 
  12   3  18       38.24       37.67      5.53 o 
  -9   4  18       24.35       15.95      8.70 o 
  -8   4  18      494.66      469.66     27.54 o 
  -3   4  18       72.15       75.38      9.70 o 
  -2   4  18       22.69       43.28      5.53 o 
  -1   4  18      386.76      362.51     13.18 o 
   0   4  18     1867.16     1956.00     45.82 o 
   1   4  18      380.80      353.97     11.09 o 
   2   4  18       22.72       50.19      4.67 o 
   3   4  18       73.84       77.28      7.24 o 
   4   4  18      114.71      110.26      9.38 o 
   5   4  18      155.56      130.38     10.44 o 
   6   4  18      150.38      114.92     11.14 o 
   7   4  18       50.26       43.40      6.83 o 
   8   4  18      495.99      475.63     13.38 o 
   9   4  18       24.37       18.69      6.76 o 
  10   4  18        2.30        7.37      6.10 o 
  11   4  18       54.12       64.44      8.01 o 
 -11   5  18      225.68      218.89     17.39 o 
 -10   5  18       25.15        7.25      7.25 o 
  -9   5  18      159.71      156.55     14.50 o 
  -8   5  18      252.35      263.82     20.29 o 
  -7   5  18     1914.93     1762.69     73.93 o 
  -2   5  18      434.10      413.13     28.99 o 
  -1   5  18      197.10      201.49     21.74 o 
   0   5  18       40.89       53.63     11.60 o 
   1   5  18      199.55      200.21     10.73 o 
   2   5  18      427.78      422.31     23.19 o 
   3   5  18        2.20        3.81      3.73 o 
   4   5  18      105.34       79.25      8.31 o 
   5   5  18      543.19      558.87     23.31 o 
   6   5  18       92.77       71.92      9.06 o 
   7   5  18     1924.68     1787.15     36.66 o 
   8   5  18      251.63      260.68     13.16 o 
   9   5  18      163.55      144.96     20.29 o 
  10   5  18       25.32       15.89      6.29 o 
  11   5  18      226.27      220.45     13.81 o 
 -11   6  18       18.66       23.19      7.25 o 
 -10   6  18      155.27      168.51     10.44 o 
  -9   6  18       52.20       55.10     10.87 o 
  -8   6  18       26.62       27.68     12.32 o 
  -7   6  18       27.98       16.06      6.60 o 
  -2   6  18      911.01      811.77     47.84 o 
  -1   6  18     1759.73     1944.28     72.09 o 
   0   6  18     1147.63     1203.80     48.04 o 
   1   6  18     1749.86     2022.17     92.77 o 
   2   6  18      917.02      929.18     49.29 o 
   3   6  18       97.23       89.07      8.31 o 
   4   6  18      109.79       93.50     20.29 o 
   5   6  18      100.06       76.64      9.06 o 
   6   6  18      362.75      316.80     17.07 o 
   7   6  18       28.65       17.66      5.14 o 
   8   6  18       26.92       25.07      8.67 o 
   9   6  18       52.50       52.36     15.95 o 
  10   6  18      155.03      166.99     12.78 o 
  11   6  18       18.36       19.78      7.97 o 
 -10   7  18       47.72       37.69      5.57 o 
  -9   7  18       15.45       19.21      5.90 o 
  -8   7  18      764.83      728.53     26.80 o 
  -7   7  18      340.87      333.33     17.74 o 
  -6   7  18      430.05      458.30     39.86 o 
  -2   7  18     1367.94     1278.53     69.58 o 
  -1   7  18      639.94      614.88     37.69 o 
   0   7  18      106.37      123.56     13.05 o 
   1   7  18      643.80      678.26     30.95 o 
   2   7  18     1368.78     1419.14     69.58 o 
   3   7  18      219.33      201.49     21.74 o 
   4   7  18      273.08      360.95     28.99 o 
   5   7  18      642.67      558.87     36.96 o 
   6   7  18      429.09      404.02     15.81 o 
   7   7  18      340.14      304.89     20.55 o 
   8   7  18      763.71      669.71     39.14 o 
   9   7  18       15.25       14.01      5.86 o 
  10   7  18       48.80       44.79      7.18 o 
 -10   8  18       62.38       69.58      8.70 o 
  -9   8  18       16.80       20.01      5.57 o 
  -8   8  18        8.86       10.99      7.97 o 
  -7   8  18       30.12       35.09      8.01 o 
  -6   8  18      196.85      174.39     13.58 o 
  -5   8  18      112.44      104.20     10.44 o 
  -1   8  18     1005.37      981.88     42.09 o 
   0   8  18     4298.99     4380.12    150.80 o 
   1   8  18     1007.99      956.03     43.49 o 
   2   8  18      714.06      708.85     43.49 o 
   6   8  18      195.86      204.47     16.02 o 
   7   8  18       30.10       42.04     13.05 o 
   8   8  18        9.00        5.80     10.15 o 
   9   8  18       17.67       23.19      8.70 o 
  10   8  18       62.54       48.83      7.18 o 
  -9   9  18        8.83        2.90      4.10 o 
  -8   9  18      125.15      117.44      9.70 o 
  -7   9  18       43.51       53.63      8.01 o 
  -6   9  18       36.32       47.94     11.60 o 
  -5   9  18      207.83      175.04     30.44 o 
  -4   9  18      510.71      460.55     42.04 o 
  -3   9  18      417.52      457.21     33.34 o 
  -2   9  18     2138.27     2151.18     98.57 o 
  -1   9  18      593.39      584.18     44.94 o 
   0   9  18     2272.02     2142.48    127.56 o 
   1   9  18      590.26      532.00     43.49 o 
   3   9  18      419.98      472.56     33.34 o 
   4   9  18      509.93      449.37     33.34 o 
  -8  10  18      107.23      103.15     13.05 o 
  -7  10  18        7.93       21.45      5.90 o 
  -6  10  18       30.53       31.01      6.96 o 
  -5  10  18       35.70       34.27      7.97 o 
  -4  10  18      268.85      275.09     26.82 o 
  -3  10  18      396.84      340.29     27.54 o 
  -2  10  18       10.10       14.50     11.60 o 
  -1  10  18      106.76       92.77     17.39 o 
   0  10  18      500.54      608.82     40.59 o 
   1  10  18      107.34      101.47     17.39 o 
   2  10  18        9.46       17.39     10.15 o 
   3  10  18      396.87      402.98     30.44 o 
   4  10  18      267.32      300.06     27.54 o 
  -7  11  18        5.81        9.50      4.53 o 
  -6  11  18      266.55      267.24     12.30 o 
  -5  11  18      213.91      235.14     13.92 o 
  -4  11  18      258.41      266.00     30.44 o 
  -3  11  18       56.68      114.52     18.84 o 
  -2  11  18       36.07       59.43     15.95 o 
  -1  11  18      615.24      650.86     40.59 o 
   0  11  18       11.70        7.25     10.15 o 
   1  11  18      616.11      591.43     39.14 o 
   2  11  18       35.09       47.84     13.05 o 
   3  11  18       57.11       91.32     15.95 o 
  -6  12  18        1.50        9.36      9.72 o 
  -5  12  18        2.63        0.00     10.15 o 
  -4  12  18       73.58       65.87     15.95 o 
  -3  12  18      441.63      431.98     30.44 o 
  -2  12  18       10.11       10.15     10.15 o 
  -1  12  18       85.89       71.03     14.50 o 
   0  12  18      163.78      187.00     20.29 o 
   1  12  18       86.59       97.12     15.95 o 
   2  12  18       10.47        5.80      8.70 o 
  -4  13  18       30.40       36.91      7.24 o 
  -3  13  18       11.76       16.53      7.24 o 
  -2  13  18       30.21       43.19      8.56 o 
  -1  13  18        8.59        7.66      6.96 o 
   0  13  18      137.63      134.81     17.39 o 
   1  13  18        8.54       27.54     10.15 o 
   0  14  18       15.24       26.09      8.70 o 
   1   0  19       11.01       16.38      2.88 o 
   2   0  19       59.75       65.78      5.31 o 
   3   0  19     2084.51     2095.19     50.78 o 
   4   0  19      994.50     1039.74     49.29 o 
   5   0  19      124.48      129.16     10.44 o 
   6   0  19        0.17        7.97      9.42 o 
   7   0  19      211.04      221.62     13.92 o 
   8   0  19       27.10       26.09     11.60 o 
   9   0  19     1668.56     1669.34     38.40 o 
  10   0  19        7.00       10.58      5.89 o 
  11   0  19      127.72      120.32     14.50 o 
  12   0  19      447.13      402.98     23.19 o 
 -12   1  19      103.89      129.01     13.05 o 
 -11   1  19       16.80        5.80      8.70 o 
 -10   1  19       41.73       43.49     11.60 o 
  -9   1  19      413.55      430.45     18.26 o 
  -8   1  19      364.59      386.93     17.20 o 
  -7   1  19       49.25       40.59     13.05 o 
  -6   1  19     2127.84     2122.19     94.22 o 
  -5   1  19      284.93      286.49     14.24 o 
  -4   1  19      194.66      217.77      7.60 o 
  -3   1  19      341.96      313.95     23.72 o 
  -2   1  19        0.91       11.37      2.54 o 
  -1   1  19     1077.64     1213.82     25.75 o 
   0   1  19      326.94      401.50     17.25 o 
   1   1  19     1071.71     1186.08     28.87 o 
   2   1  19        0.65        8.56      5.06 o 
   3   1  19      344.21      308.56     10.84 o 
   4   1  19      193.69      221.62     12.17 o 
   5   1  19      286.74      292.66     14.63 o 
   6   1  19     2131.22     1978.31     52.10 o 
   7   1  19       49.72       55.25      7.21 o 
   8   1  19      362.52      380.87     13.29 o 
   9   1  19      413.85      403.31     15.42 o 
  10   1  19       41.49       45.42     15.49 o 
  11   1  19       16.60       13.36      4.92 o 
  12   1  19      103.89      105.46      8.67 o 
 -12   2  19      100.26       95.67     11.60 o 
 -11   2  19      176.26      152.21     15.95 o 
 -10   2  19       78.50       69.58     13.05 o 
  -9   2  19      415.26      401.53     27.54 o 
  -4   2  19       22.74       25.26      5.57 o 
  -3   2  19      558.07      568.68     15.03 o 
  -2   2  19     1897.45     2151.18     48.85 o 
  -1   2  19      244.88      261.41      8.50 o 
   0   2  19      191.55      217.41      7.28 o 
   1   2  19      243.49      269.91     16.47 o 
   2   2  19     1894.53     2066.00     45.93 o 
   3   2  19      557.69      552.52     20.50 o 
   4   2  19       23.31       27.35      4.83 o 
   5   2  19      802.15      809.31     29.51 o 
   6   2  19      958.45      935.44     33.41 o 
   7   2  19      235.96      214.58     12.58 o 
   8   2  19      316.44      268.74     10.33 o 
   9   2  19      414.03      438.13     14.44 o 
  10   2  19       77.65       82.21      8.83 o 
  11   2  19      177.17      165.43     12.34 o 
  12   2  19      100.61      110.70      8.32 o 
 -11   3  19       48.41       42.04     10.15 o 
 -10   3  19       11.15       11.60      8.70 o 
  -3   3  19     1031.11      962.43     23.95 o 
  -2   3  19      524.53      557.87     15.95 o 
  -1   3  19     1454.01     1552.89     30.55 o 
   0   3  19      326.05      338.56      9.60 o 
   1   3  19     1454.50     1522.50     30.59 o 
   2   3  19      526.12      557.80     16.00 o 
   3   3  19     1012.82      923.95     27.06 o 
   4   3  19      377.51      360.47     31.89 o 
   5   3  19       15.71        6.96      4.82 o 
   6   3  19     1912.02     1860.43     59.03 o 
   7   3  19       65.21       66.75      8.08 o 
   8   3  19      204.68      186.99      8.65 o 
   9   3  19      150.18      174.17     10.04 o 
  10   3  19       11.49        8.86      5.89 o 
  11   3  19       47.18       43.77      6.29 o 
  -8   4  19       87.18       75.38     11.60 o 
  -3   4  19       66.54       53.43     11.60 o 
  -2   4  19      422.50      442.86     28.27 o 
  -1   4  19      586.14      584.20     22.39 o 
   0   4  19        0.89        4.47      3.14 o 
   1   4  19      594.35      578.83     15.24 o 
   2   4  19      422.76      436.89     14.88 o 
   3   4  19       64.88       70.01      6.96 o 
   4   4  19       89.22       76.67     10.87 o 
   5   4  19      168.89      160.95     12.54 o 
   6   4  19     1091.68     1042.83     36.90 o 
   7   4  19       50.14       46.97      7.44 o 
   8   4  19       90.73      100.40      6.66 o 
   9   4  19      213.15      204.58     23.19 o 
  10   4  19       74.77       78.66     12.39 o 
  11   4  19       22.26       16.02      5.26 o 
 -11   5  19        2.07        2.90      5.80 o 
 -10   5  19       49.22       40.59      8.70 o 
  -9   5  19      170.88      136.26     14.50 o 
  -8   5  19       55.85       72.48     11.60 o 
  -7   5  19      735.62      710.30     36.24 o 
  -2   5  19      824.36      865.40     47.84 o 
  -1   5  19       80.80       81.18     14.50 o 
   0   5  19      326.25      463.87     30.44 o 
   1   5  19       80.19       95.29      8.31 o 
   2   5  19      827.44      860.37     30.29 o 
   3   5  19      906.52      871.76     30.29 o 
   4   5  19       96.79      105.54      9.38 o 
   5   5  19        3.77        2.90      4.82 o 
   6   5  19      450.52      404.62     20.29 o 
   7   5  19      737.31      724.29     17.10 o 
   8   5  19       56.71       57.67      6.44 o 
   9   5  19      170.93      158.17     14.24 o 
  10   5  19       47.99       42.26      8.67 o 
  11   5  19        1.74        0.00      5.57 o 
 -11   6  19       16.05        7.25      5.80 o 
 -10   6  19       20.42       21.57      5.57 o 
  -9   6  19      275.00      274.59     14.63 o 
  -8   6  19      271.79      231.13     14.63 o 
  -7   6  19       79.91       82.77     10.10 o 
  -6   6  19       25.10       46.35      8.70 o 
  -2   6  19      503.76      489.96     33.34 o 
  -1   6  19      230.96      242.08     23.19 o 
   0   6  19     4980.17     5424.34    230.48 o 
   1   6  19      230.51      269.62     23.19 o 
   2   6  19      500.31      487.06     33.34 o 
   3   6  19      651.53      638.45     27.54 o 
   4   6  19      269.75      229.34     27.54 o 
   5   6  19      714.71      646.79     42.04 o 
   6   6  19       26.69       46.33     11.26 o 
   7   6  19       80.14       80.60      7.35 o 
   8   6  19      273.99      210.09     15.86 o 
   9   6  19      276.62      259.93     18.84 o 
  10   6  19       20.79       31.12      7.64 o 
  11   6  19       15.98       22.47      6.15 o 
 -10   7  19       12.40        9.42      4.10 o 
  -9   7  19       37.89       36.91      6.60 o 
  -8   7  19      101.62       93.73      9.38 o 
  -7   7  19      145.73      128.82     11.49 o 
  -6   7  19      675.64      677.43     25.76 o 
  -5   7  19      163.09      185.74     18.12 o 
  -2   7  19      947.89      946.58     55.08 o 
  -1   7  19      515.22      493.69     26.00 o 
   0   7  19     1582.34     1644.81     62.66 o 
   1   7  19      508.51      534.90     34.79 o 
   2   7  19      949.29      956.72     53.63 o 
   3   7  19      645.21      633.47     40.59 o 
   4   7  19      208.11      139.16     18.84 o 
   5   7  19      160.64      170.49     18.84 o 
   6   7  19      675.05      619.56     19.11 o 
   7   7  19      144.78      165.25     18.84 o 
   8   7  19       98.99       82.63     14.50 o 
   9   7  19       38.35       35.39      6.38 o 
  10   7  19       11.78       12.32      7.97 o 
 -10   8  19       41.31       35.03      5.13 o 
  -9   8  19      121.99      126.61     22.47 o 
  -8   8  19       50.99       51.73      7.25 o 
  -7   8  19       93.43       84.19      9.70 o 
  -6   8  19       54.71       73.74      9.06 o 
  -5   8  19      347.63      330.18     18.45 o 
  -4   8  19      521.33      483.01     22.27 o 
  -1   8  19      446.21      430.30     24.54 o 
   0   8  19      742.65      841.39     38.18 o 
   1   8  19      446.66      478.36     34.79 o 
   2   8  19     1168.94     1227.80     65.23 o 
   3   8  19     1668.36     1574.25     79.73 o 
   5   8  19      347.43      314.56     24.64 o 
   6   8  19       56.39       46.26      9.70 o 
   7   8  19       92.31       95.67     15.95 o 
   8   8  19       50.51       23.19     10.15 o 
   9   8  19      122.55      146.41     15.95 o 
  10   8  19       41.88       46.43      6.15 o 
  -9   9  19       79.26       64.16      6.60 o 
  -8   9  19       59.56       54.71      6.96 o 
  -7   9  19      377.64      390.75     18.11 o 
  -6   9  19       28.93       32.80      6.96 o 
  -5   9  19      151.62      153.87     12.86 o 
  -4   9  19      163.33      184.82     15.95 o 
  -3   9  19     1527.01     1508.29     49.33 o 
  -2   9  19      105.70      130.17     12.54 o 
  -1   9  19      107.40      112.66     11.80 o 
   0   9  19      294.43      311.19     21.53 o 
   1   9  19      107.56      115.97     18.84 o 
   2   9  19      106.44      137.71     18.84 o 
   3   9  19     1540.22     1551.05     72.48 o 
   4   9  19      164.28      201.49     21.74 o 
   8   9  19       59.51       39.14     10.15 o 
   9   9  19       77.84       69.58     10.15 o 
  -8  10  19      166.51      152.21      9.06 o 
  -7  10  19        2.03        0.87      4.82 o 
  -6  10  19      588.65      576.28     22.64 o 
  -5  10  19       61.40       83.68     10.10 o 
  -4  10  19        7.87       11.80      8.70 o 
  -3  10  19       25.70       33.13      8.01 o 
  -2  10  19       29.09       34.79     13.05 o 
  -1  10  19       49.74       49.29     14.50 o 
   0  10  19       76.53       82.63     15.95 o 
   1  10  19       49.96       68.13     14.50 o 
   2  10  19       29.87       30.44     11.60 o 
   3  10  19       26.17       15.95     11.60 o 
  -7  11  19        5.56       10.15      4.10 o 
  -6  11  19      134.09      131.73     13.37 o 
  -5  11  19       23.15       29.05      9.42 o 
  -4  11  19      264.60      297.29     17.39 o 
  -3  11  19      489.29      618.97     39.14 o 
  -2  11  19       56.32       68.13     15.95 o 
  -1  11  19      250.46      230.48     24.64 o 
   0  11  19       93.55      115.97     17.39 o 
   1  11  19      252.59      214.54     23.19 o 
   2  11  19       56.52       57.98     14.50 o 
   3  11  19      492.94      529.10     36.24 o 
  -6  12  19        1.34        0.64      3.80 o 
  -5  12  19       83.79      100.01      9.57 o 
  -4  12  19       53.22       52.35      9.38 o 
  -3  12  19       77.84       66.68     13.05 o 
  -2  12  19       98.01      107.27     15.95 o 
  -1  12  19      109.93       98.57     15.95 o 
   0  12  19       14.93       30.44     11.60 o 
   1  12  19      109.65      105.82     15.95 o 
   2  12  19       98.06       98.57     15.95 o 
  -4  13  19       68.42       70.67     12.32 o 
  -3  13  19       10.40        1.67      7.25 o 
  -2  13  19      119.71      136.44     21.02 o 
  -1  13  19        1.67        0.00      6.15 o 
   0  13  19        0.02        0.00      7.25 o 
   1  13  19        1.55        0.00      7.25 o 
   0   0  20      270.59      432.31     36.96 o 
   1   0  20       56.14       66.42      5.94 o 
   2   0  20      720.63      773.16     24.33 o 
   3   0  20      340.39      342.35     25.57 o 
   4   0  20      570.54      534.33     21.05 o 
   5   0  20      604.92      491.70     20.19 o 
   6   0  20       26.27       15.58      6.52 o 
   7   0  20      761.65      731.78     31.17 o 
   8   0  20     1585.44     1554.40     36.29 o 
   9   0  20       26.88       42.89      9.21 o 
  10   0  20      121.28       94.46     24.64 o 
  11   0  20       53.85       66.68     11.60 o 
  12   0  20       34.06       52.18      8.70 o 
 -12   1  20       50.21       66.68     10.15 o 
 -11   1  20      115.51      130.46     14.50 o 
 -10   1  20       97.79       94.22     14.50 o 
  -9   1  20      682.09      599.12     21.89 o 
  -8   1  20       87.85       99.15      9.68 o 
  -7   1  20      744.01      746.53     44.94 o 
  -6   1  20      192.88      213.09     21.74 o 
  -5   1  20       16.87       10.73      4.82 o 
  -4   1  20       95.86      106.30      7.32 o 
  -3   1  20      572.54      652.13     24.99 o 
  -2   1  20       97.04      116.48      5.53 o 
  -1   1  20     2417.30     2587.61     91.60 o 
   0   1  20       39.14       34.44      3.65 o 
   1   1  20     2437.68     2578.92     69.85 o 
   2   1  20       97.25      114.97      6.84 o 
   3   1  20      576.05      602.16     17.12 o 
   4   1  20       94.06       88.27      9.42 o 
   5   1  20       16.70       19.50      5.03 o 
   6   1  20      192.18      176.77     25.95 o 
   7   1  20      744.98      725.71     24.29 o 
   8   1  20       88.15       87.30      6.72 o 
   9   1  20      679.97      634.01     19.62 o 
  10   1  20       97.83       80.02     13.39 o 
  11   1  20      116.09      123.69      7.87 o 
  12   1  20       50.92       71.03     10.15 o 
 -11   2  20       27.57       30.44      8.70 o 
 -10   2  20      248.16      234.83     20.29 o 
  -9   2  20      119.56      105.82     15.95 o 
  -8   2  20      132.63      137.71     17.39 o 
  -4   2  20      683.95      714.75     29.25 o 
  -3   2  20      876.49      870.35     18.91 o 
  -2   2  20      458.05      476.93     12.25 o 
  -1   2  20      776.37      833.95     18.50 o 
   0   2  20      238.31      282.12     10.06 o 
   1   2  20      774.18      832.33     20.99 o 
   2   2  20      453.84      470.02     14.05 o 
   3   2  20      871.91      799.37     21.49 o 
   4   2  20      688.51      722.96     26.41 o 
   5   2  20        7.49        2.74      4.53 o 
   6   2  20     1375.56     1346.98     62.33 o 
   7   2  20     1055.04     1034.78     39.58 o 
   8   2  20      134.62      143.76     14.48 o 
   9   2  20      120.88      114.22     10.17 o 
  10   2  20      249.81      223.49     13.95 o 
  11   2  20       26.74       33.45      5.53 o 
 -11   3  20       26.67       27.54      8.70 o 
 -10   3  20       61.90       63.78     11.60 o 
  -3   3  20     1978.36     1993.70     54.11 o 
  -2   3  20      558.84      567.45     16.44 o 
  -1   3  20     1749.46     1933.31     37.61 o 
   0   3  20       37.06       41.56     11.02 o 
   1   3  20     1757.18     1952.70     42.88 o 
   2   3  20      563.08      595.71     28.23 o 
   3   3  20     1984.87     2026.37     60.47 o 
   4   3  20      131.89      147.50     11.49 o 
   5   3  20      126.20      146.37     11.80 o 
   6   3  20      154.33      171.73     13.58 o 
   7   3  20      149.67      106.35      9.35 o 
   8   3  20      107.75       91.80     10.12 o 
   9   3  20        4.73       15.66      6.59 o 
  10   3  20       62.34       59.72      9.84 o 
  11   3  20       26.65       23.04      5.77 o 
  -8   4  20      302.74      278.32     18.84 o 
  -7   4  20       86.82       88.42     13.05 o 
  -3   4  20      103.38       85.53     15.95 o 
  -2   4  20      987.22     1000.41     42.76 o 
  -1   4  20      268.29      302.05     12.92 o 
   0   4  20       56.66       88.55      8.17 o 
   1   4  20      260.60      281.06     11.48 o 
   2   4  20      987.05     1024.57     27.95 o 
   3   4  20      102.31       90.41      8.31 o 
   4   4  20      158.92      160.25     12.32 o 
   5   4  20      362.54      343.86     24.64 o 
   6   4  20       19.84        8.70      5.90 o 
   7   4  20       85.24       80.28      6.48 o 
   8   4  20      305.20      277.81     24.45 o 
   9   4  20      303.20      313.14     20.84 o 
  10   4  20      153.24      166.52     11.66 o 
  11   4  20       18.24       21.13      5.53 o 
 -11   5  20       28.35       30.44      8.70 o 
 -10   5  20      145.68      133.36     15.95 o 
  -9   5  20       96.93       73.93     10.15 o 
  -8   5  20       50.89       34.79     10.15 o 
  -7   5  20      173.99      185.55     17.39 o 
  -2   5  20     1872.75     1767.04     84.08 o 
  -1   5  20      600.44      684.20     39.14 o 
   0   5  20      130.87      163.80     20.29 o 
   1   5  20      595.06      613.33     37.69 o 
   2   5  20     1882.83     1728.90     53.86 o 
   3   5  20      784.54      728.89     47.84 o 
   4   5  20      411.47      406.89     18.45 o 
   5   5  20       55.46       56.93      8.01 o 
   6   5  20      376.89      342.27     17.74 o 
   7   5  20      172.86      178.05      8.47 o 
   8   5  20       51.34       38.29      7.44 o 
   9   5  20       96.02       85.15     13.05 o 
  10   5  20      145.89      153.47     13.21 o 
  11   5  20       28.80       23.92      6.15 o 
 -10   6  20       30.78       38.21      5.90 o 
  -9   6  20       91.28       80.72      8.31 o 
  -8   6  20       61.28       64.76      8.31 o 
  -7   6  20      729.82      721.22     36.24 o 
  -6   6  20     1080.15     1062.81     35.48 o 
  -2   6  20     1525.59     1408.99     75.38 o 
  -1   6  20       97.94      117.42     17.39 o 
   0   6  20     1357.81     1285.78     66.68 o 
   1   6  20       98.57      124.66     17.39 o 
   2   6  20     1513.76     1633.68     76.83 o 
   3   6  20      235.74      216.51     26.82 o 
   4   6  20      961.51      870.71     39.86 o 
   5   6  20     1225.51     1030.65     79.73 o 
   6   6  20     1088.93      986.64     29.64 o 
   7   6  20      736.28      641.42     24.16 o 
   8   6  20       60.84       35.57      8.67 o 
   9   6  20       93.02       96.47     10.73 o 
  10   6  20       31.54       31.74      7.64 o 
 -10   7  20       44.45       50.78      7.25 o 
  -9   7  20      465.77      485.07     26.82 o 
  -8   7  20       40.42       34.99     12.32 o 
  -7   7  20       51.12       57.43      8.70 o 
  -6   7  20       66.67       60.23      9.06 o 
  -5   7  20       39.65       43.64      8.31 o 
  -2   7  20      629.59      575.48     40.59 o 
  -1   7  20      346.15      288.47     26.09 o 
   0   7  20     1553.84     1471.33     75.38 o 
   1   7  20      351.40      320.36     27.54 o 
   2   7  20      631.53      603.03     39.14 o 
   3   7  20      140.46      136.26     18.84 o 
   4   7  20      255.81      284.12     28.99 o 
   5   7  20       38.30       50.39      9.42 o 
   6   7  20       68.06       60.31      8.29 o 
   7   7  20       50.05       56.53     13.05 o 
   8   7  20       41.79       34.79     11.60 o 
   9   7  20      465.49      454.30     21.66 o 
  10   7  20       44.97       54.63     11.60 o 
  -9   8  20       10.86        8.70      4.53 o 
  -8   8  20      610.31      600.22     22.91 o 
  -7   8  20       53.89       54.80      8.70 o 
  -6   8  20      522.69      483.00     21.74 o 
  -5   8  20       91.32       76.06     10.10 o 
  -4   8  20      130.79      173.27     23.19 o 
  -3   8  20      381.59      397.19     31.89 o 
  -1   8  20      375.10      340.65     28.99 o 
   0   8  20       11.53        0.00     10.15 o 
   1   8  20      373.39      339.20     28.99 o 
   2   8  20      321.22      317.46     28.99 o 
   3   8  20      379.15      331.95     28.99 o 
   4   8  20      132.86      132.72     13.21 o 
   5   8  20       91.16      104.37     15.95 o 
   6   8  20      521.39      476.91     31.89 o 
   7   8  20       56.12       36.24     11.60 o 
   8   8  20      607.53      555.19     33.34 o 
   9   8  20       11.38       13.05      8.70 o 
  -9   9  20       70.56       86.69     16.67 o 
  -8   9  20      104.68      120.66     11.60 o 
  -7   9  20      855.87      856.88     29.51 o 
  -6   9  20      630.98      624.08     24.72 o 
  -5   9  20      116.16       99.51     10.44 o 
  -4   9  20       30.72       34.93      8.01 o 
  -3   9  20      905.52     1021.42     37.69 o 
  -2   9  20       98.86      124.14     11.80 o 
  -1   9  20      297.11      291.92     18.11 o 
   0   9  20       26.59       34.62      8.31 o 
   1   9  20      297.34      260.92     26.09 o 
   2   9  20       99.12       79.73     15.95 o 
   3   9  20      907.34      977.02     53.63 o 
   4   9  20       31.72       18.84     11.60 o 
   6   9  20      629.38      553.74     34.79 o 
   7   9  20      855.46      824.81     42.04 o 
   8   9  20      103.79      124.66     14.50 o 
   9   9  20       70.84       79.73     11.60 o 
  -8  10  20       60.20       70.70      6.60 o 
  -7  10  20       17.14       33.82      5.90 o 
  -6  10  20       76.47      101.94      9.38 o 
  -5  10  20      197.28      180.12     12.86 o 
  -4  10  20      257.37      304.97     27.54 o 
  -3  10  20       53.87       57.94     11.60 o 
  -2  10  20      616.10      572.88     24.72 o 
  -1  10  20      314.78      337.75     30.44 o 
   0  10  20      185.84      182.65     23.19 o 
   1  10  20      312.98      358.05     28.99 o 
   2  10  20      616.31      604.48     37.69 o 
   3  10  20       53.84       47.84     14.50 o 
  -7  11  20        6.93        8.70      4.10 o 
  -6  11  20      167.58      170.49      9.91 o 
  -5  11  20       51.09       58.54      8.01 o 
  -4  11  20       40.47       39.89      6.96 o 
  -3  11  20       12.61       13.25      6.96 o 
  -2  11  20       80.57      115.97     18.84 o 
  -1  11  20      107.22      134.81     18.84 o 
   0  11  20       16.22        2.90     10.15 o 
   1  11  20      106.52       82.63     15.95 o 
   2  11  20       81.42       84.08     15.95 o 
   3  11  20       12.82       40.59     13.05 o 
  -5  12  20       64.52       65.43      6.20 o 
  -4  12  20       18.03        7.93      4.95 o 
  -3  12  20       18.91       17.39      8.70 o 
  -2  12  20      108.69       81.18     14.50 o 
  -1  12  20       43.79       55.08     13.05 o 
   0  12  20       20.23       13.05     10.15 o 
   1  12  20       42.26       43.49     13.05 o 
   2  12  20      108.82      108.72     15.95 o 
  -3  13  20       76.48       76.19     14.50 o 
  -2  13  20       79.91       81.52     10.15 o 
  -1  13  20       56.25       52.25      8.31 o 
   0  13  20       26.91       26.09     10.15 o 
   1  13  20       57.14       73.93     13.05 o 
   1   0  21      267.33      357.64     15.60 o 
   2   0  21     1400.92     1535.68     35.01 o 
   3   0  21      611.54      679.12     20.56 o 
   4   0  21      249.38      216.43     12.88 o 
   5   0  21       16.40       21.14      7.97 o 
   6   0  21       49.22       42.13      7.97 o 
   7   0  21       22.11       21.07      6.15 o 
   8   0  21      355.58      354.83     28.97 o 
   9   0  21        3.47        4.08      8.01 o 
  10   0  21       53.17       63.55     10.10 o 
  11   0  21        0.30        0.00      7.25 o 
 -11   1  21       48.83       56.53     10.15 o 
 -10   1  21        5.75        7.25      8.70 o 
  -9   1  21      346.73      304.68     18.36 o 
  -8   1  21      349.86      326.81     23.05 o 
  -7   1  21     2027.49     1907.65     94.22 o 
  -6   1  21       64.88       53.63     13.05 o 
  -5   1  21      293.41      287.36     14.63 o 
  -4   1  21      213.14      219.93     10.86 o 
  -3   1  21      278.66      270.05     11.48 o 
  -2   1  21     1871.36     2206.35     43.96 o 
  -1   1  21      653.80      698.04     18.36 o 
   0   1  21      484.09      516.14     19.67 o 
   1   1  21      651.73      685.39     18.49 o 
   2   1  21     1873.19     2107.94     47.33 o 
   3   1  21      280.43      263.94     10.10 o 
   4   1  21      218.10      238.84     15.22 o 
   5   1  21      293.89      279.71     14.63 o 
   6   1  21       63.52       59.52      7.16 o 
   7   1  21     2013.98     1998.70     62.53 o 
   8   1  21      349.89      305.68     11.81 o 
   9   1  21      343.32      350.89     16.08 o 
  10   1  21        5.47        0.00      5.77 o 
  11   1  21       49.01       56.81      5.88 o 
 -11   2  21       82.32       97.12     13.05 o 
 -10   2  21        6.65        4.35      7.25 o 
  -9   2  21      231.22      223.24     20.29 o 
  -8   2  21        5.66       14.50     10.15 o 
  -4   2  21      273.92      262.10     15.67 o 
  -3   2  21      410.19      484.37     24.99 o 
  -2   2  21      166.24      170.38      6.98 o 
  -1   2  21     2774.57     3028.19     55.67 o 
   0   2  21      204.56      191.18      7.28 o 
   1   2  21     2783.82     2954.07     63.62 o 
   2   2  21      163.76      170.51      8.35 o 
   3   2  21      410.21      464.23     14.52 o 
   4   2  21      269.73      251.84     13.58 o 
   5   2  21       70.96       72.67      8.31 o 
   6   2  21      242.66      271.58     16.34 o 
   7   2  21     1327.98     1294.40     53.32 o 
   8   2  21        4.81        0.00      3.92 o 
   9   2  21      228.62      210.28     12.57 o 
  10   2  21        6.42        7.09      5.74 o 
  11   2  21       82.75       95.63      7.14 o 
 -11   3  21       16.82       17.39      7.25 o 
  -3   3  21      180.80      196.42     11.07 o 
  -2   3  21      562.38      571.99     19.95 o 
  -1   3  21      783.89      824.55     22.78 o 
   0   3  21      232.36      225.73      8.04 o 
   1   3  21      795.09      820.84     21.55 o 
   2   3  21      562.66      568.46     17.58 o 
   3   3  21      181.06      194.06     20.29 o 
   4   3  21       92.94      113.97     11.60 o 
   5   3  21      484.80      443.35     19.81 o 
   6   3  21       33.74       42.44      8.01 o 
   7   3  21       10.27        7.04      4.06 o 
   8   3  21       17.37       14.29      5.09 o 
   9   3  21       77.63       74.01      9.21 o 
  10   3  21       45.73       35.03      7.01 o 
  11   3  21       16.79       22.93      7.92 o 
 -11   4  21        7.45        5.80      7.25 o 
  -8   4  21      503.78      427.63     26.09 o 
  -7   4  21      418.34      372.54     23.19 o 
  -3   4  21       40.42       50.74     13.05 o 
  -2   4  21       27.84       22.47      7.18 o 
  -1   4  21      419.95      453.67     17.08 o 
   0   4  21     1389.96     1329.52     50.17 o 
   1   4  21      417.12      450.22     15.72 o 
   2   4  21       27.24       32.86      4.90 o 
   3   4  21       40.74       48.43      6.96 o 
   4   4  21      660.38      548.19     22.27 o 
   5   4  21     1600.36     1519.63     49.73 o 
   6   4  21       72.24       60.74     11.60 o 
   7   4  21      414.19      339.10     13.61 o 
   8   4  21      507.65      489.03     15.09 o 
   9   4  21       84.32       73.52      9.66 o 
  10   4  21        6.29        3.32      5.74 o 
  11   4  21        7.02        2.72      6.53 o 
 -11   5  21       16.49       17.39      7.25 o 
 -10   5  21        7.65       18.84      8.70 o 
  -9   5  21       56.32       48.38      6.96 o 
  -8   5  21      214.13      207.29     17.39 o 
  -7   5  21      292.04      279.77     20.29 o 
  -6   5  21       20.84       33.34     10.15 o 
  -2   5  21      393.28      459.52     31.89 o 
  -1   5  21     1351.30     1510.46     73.93 o 
   0   5  21       22.42       21.74     10.15 o 
   1   5  21     1359.45     1470.75     75.38 o 
   2   5  21      398.58      428.62     18.45 o 
   3   5  21      231.61      205.44     12.86 o 
   4   5  21      391.92      324.17     36.96 o 
   5   5  21      220.61      207.12     17.39 o 
   6   5  21       20.50       20.92      4.92 o 
   7   5  21      290.89      272.57     12.75 o 
   8   5  21      213.09      198.04     11.91 o 
   9   5  21       55.38       54.29      9.70 o 
  10   5  21        7.67        1.45      6.60 o 
  11   5  21       16.51       19.57      6.52 o 
 -10   6  21       88.09       97.08      8.01 o 
  -9   6  21       37.44       41.94     15.95 o 
  -8   6  21      112.52      126.60     21.02 o 
  -7   6  21       98.93       83.32     10.10 o 
  -6   6  21      197.22      217.89     16.67 o 
  -2   6  21      744.24      782.77     46.39 o 
  -1   6  21      675.86      762.48     46.39 o 
   0   6  21      107.65      137.71     18.84 o 
   1   6  21      676.30      772.63     46.39 o 
   2   6  21      733.22      723.34     44.94 o 
   3   6  21       51.12       44.92      7.24 o 
   4   6  21      370.35      361.43     36.24 o 
   5   6  21      145.28      156.33     14.50 o 
   6   6  21      198.81      173.36     11.29 o 
   7   6  21      102.00       90.72     11.82 o 
   8   6  21      114.99      116.36     24.64 o 
   9   6  21       37.08       28.99      8.20 o 
  10   6  21       88.63       87.75      9.23 o 
 -10   7  21       37.86       41.46      5.57 o 
  -9   7  21      134.00      142.06     10.10 o 
  -8   7  21       46.99       41.71      7.64 o 
  -7   7  21       52.46       41.50      8.01 o 
  -6   7  21      298.55      300.52     26.09 o 
  -5   7  21       60.44       70.39      9.70 o 
  -4   7  21        4.24       10.48      6.60 o 
  -2   7  21     2652.42     2642.59    123.21 o 
  -1   7  21      819.58      753.78     47.84 o 
   0   7  21      156.12      162.35     23.19 o 
   1   7  21      825.71      810.32     47.84 o 
   2   7  21     2664.70     2620.84    121.76 o 
   3   7  21      120.09      110.17     17.39 o 
   4   7  21        4.09        5.80     10.15 o 
   5   7  21       58.22       70.14     10.25 o 
   6   7  21      297.24      288.86     20.75 o 
   7   7  21       53.64       33.34     11.60 o 
   8   7  21       46.75       47.84     13.05 o 
   9   7  21      134.32      128.00      9.13 o 
  10   7  21       37.89       35.72      6.60 o 
  -9   8  21       49.85       40.48      7.25 o 
  -8   8  21       59.90       67.59      8.01 o 
  -7   8  21      564.04      530.60     40.59 o 
  -6   8  21      136.74      127.03     11.49 o 
  -5   8  21      310.82      356.62     25.37 o 
  -4   8  21       81.12       73.50      9.70 o 
  -3   8  21      227.57      204.50     14.63 o 
  -1   8  21      212.73      234.83     26.09 o 
   0   8  21       19.85        8.70     11.60 o 
   1   8  21      213.45      272.52     27.54 o 
   2   8  21      906.84      887.14     52.18 o 
   3   8  21      225.20      225.18     19.57 o 
   4   8  21       81.82      104.81     16.67 o 
   5   8  21      311.12      321.81     26.09 o 
   6   8  21      135.54      102.92     15.95 o 
   7   8  21      559.61      537.79     31.89 o 
   8   8  21       58.88       79.73     13.05 o 
   9   8  21       50.44       73.93     11.60 o 
  -8   9  21      217.30      223.56     18.84 o 
  -7   9  21      131.71      151.90     11.14 o 
  -6   9  21       32.51       21.12      6.96 o 
  -5   9  21      223.59      250.49     16.02 o 
  -4   9  21       73.24       68.13     14.50 o 
  -3   9  21      212.08      214.94     15.95 o 
  -2   9  21     1569.35     1600.62     73.93 o 
  -1   9  21       76.60       88.47     20.29 o 
   0   9  21      329.30      321.54     29.72 o 
   1   9  21       76.24      107.34     19.57 o 
   2   9  21     1574.79     1570.97     50.10 o 
   3   9  21      210.97      228.97     15.38 o 
   4   9  21       76.68       75.82     10.25 o 
   5   9  21      223.44      210.19     21.74 o 
   6   9  21       31.08       27.54     11.60 o 
   7   9  21      130.10      115.97     14.50 o 
   8   9  21      213.58      243.53     18.84 o 
  -7  10  21       83.83       72.94      8.01 o 
  -6  10  21      310.23      356.94     16.70 o 
  -5  10  21      164.60      189.37     12.86 o 
  -4  10  21      177.15      186.47     13.92 o 
  -3  10  21       16.01       15.74      6.96 o 
  -2  10  21       60.33       58.73     10.87 o 
  -1  10  21      580.99      617.02     25.76 o 
   0  10  21       28.97       42.04     13.05 o 
   1  10  21      584.67      604.48     39.14 o 
   2  10  21       61.72       86.97     15.95 o 
   3  10  21       15.75       15.95     10.15 o 
  -6  11  21      110.35      115.39      7.76 o 
  -5  11  21       47.12       62.59      8.01 o 
  -4  11  21      227.73      222.59     13.92 o 
  -3  11  21      329.66      360.63     18.11 o 
  -2  11  21      636.08      662.98     26.41 o 
  -1  11  21      208.70      249.33     24.64 o 
   0  11  21       43.43       28.99     11.60 o 
   1  11  21      210.13      230.48     23.19 o 
   2  11  21      637.09      729.14     40.59 o 
   3  11  21      328.97      373.99     28.99 o 
  -5  12  21       11.88       12.21      4.30 o 
  -4  12  21       32.08       30.57      5.44 o 
  -3  12  21      113.00      137.71     15.95 o 
  -2  12  21        5.08        7.25      8.70 o 
  -1  12  21       68.06       98.57     14.50 o 
   0  12  21      103.49      130.46     17.39 o 
   1  12  21       68.86       89.87     14.50 o 
   2  12  21        5.00        4.35      8.70 o 
  -3  13  21       34.34       27.03      6.34 o 
  -2  13  21       29.17       49.39      8.31 o 
  -1  13  21       20.55       22.57      6.96 o 
   0  13  21      114.28      162.35     15.95 o 
   1  13  21       19.05       23.19      8.70 o 
   0   0  22       11.37        7.41      4.53 o 
   1   0  22      151.67      199.78     17.08 o 
   2   0  22        0.61       11.85      3.39 o 
   3   0  22        1.23        2.17      3.57 o 
   4   0  22      196.24      217.09     10.86 o 
   5   0  22       79.43       95.41      9.38 o 
   6   0  22      309.14      337.37     17.07 o 
   7   0  22       49.94       54.92      8.67 o 
   8   0  22      772.75      730.31     31.50 o 
   9   0  22        3.36        3.77     10.15 o 
  10   0  22      124.00      112.67     11.60 o 
  11   0  22        6.89        2.90      7.25 o 
 -11   1  22      258.55      262.37     18.84 o 
 -10   1  22      233.64      230.48     20.29 o 
  -9   1  22       82.75       85.36     10.44 o 
  -8   1  22       73.39       56.26     10.44 o 
  -7   1  22       96.42      101.47     17.39 o 
  -5   1  22     1290.13     1258.24     55.08 o 
  -4   1  22       44.83       53.31      6.57 o 
  -3   1  22        5.10        7.02      4.05 o 
  -2   1  22      406.20      421.91     12.18 o 
  -1   1  22     1431.47     1622.44     36.76 o 
   0   1  22     1325.39     1367.04     32.06 o 
   1   1  22     1424.03     1588.31     37.58 o 
   2   1  22      404.06      411.77     13.15 o 
   3   1  22        5.18       12.58      5.65 o 
   4   1  22       45.75       46.01      6.60 o 
   5   1  22     1283.38     1241.89     41.69 o 
   6   1  22      313.82      276.40     35.51 o 
   7   1  22       95.53       91.72     26.09 o 
   8   1  22       71.90       69.33      6.35 o 
   9   1  22       81.20       81.19      8.83 o 
  10   1  22      234.81      249.08     13.73 o 
  11   1  22      262.20      250.23     11.66 o 
 -11   2  22       19.13       17.39      7.25 o 
 -10   2  22        2.45       10.15      8.70 o 
  -9   2  22      127.38       97.12     14.50 o 
  -8   2  22       53.77       28.99     11.60 o 
  -7   2  22       57.09       52.18     15.95 o 
  -4   2  22      274.69      265.44     16.02 o 
  -3   2  22     1235.79     1121.08     31.23 o 
  -2   2  22      119.64      129.64      9.83 o 
  -1   2  22      245.68      277.19      9.53 o 
   0   2  22       48.68       43.01      4.05 o 
   1   2  22      249.59      265.32     10.15 o 
   2   2  22      121.67      118.63      7.58 o 
   3   2  22     1237.61     1089.63     27.48 o 
   4   2  22      271.71      279.62     14.63 o 
   5   2  22      381.71      343.78     17.07 o 
   6   2  22      661.35      542.12     23.31 o 
   7   2  22       55.02       56.78      5.69 o 
   8   2  22       53.86       56.86      6.44 o 
   9   2  22      125.61      116.83     17.22 o 
  10   2  22        2.51       12.13      5.74 o 
  11   2  22       19.80       16.63      4.79 o 
 -11   3  22       13.07       17.39      7.25 o 
  -3   3  22       72.89       74.09     11.60 o 
  -2   3  22      125.76      155.86     13.83 o 
  -1   3  22      968.86     1041.02     26.11 o 
   0   3  22      167.24      204.57     16.58 o 
   1   3  22      962.91     1036.34     26.07 o 
   2   3  22      121.98      122.07      7.92 o 
   3   3  22       72.62       68.10     10.15 o 
   4   3  22      167.41      169.83     15.22 o 
   5   3  22        4.51        6.98      5.03 o 
   6   3  22      268.83      234.99     22.47 o 
   7   3  22       77.13       63.82      5.72 o 
   8   3  22       50.24       41.09      5.99 o 
   9   3  22       71.59       84.88      9.00 o 
  10   3  22       18.69       15.95      6.29 o 
  11   3  22       13.32        5.54      4.42 o 
 -11   4  22        6.69        1.45      5.80 o 
  -7   4  22      474.29      402.98     24.64 o 
  -3   4  22      530.80      479.81     37.69 o 
  -2   4  22      302.63      282.11     18.36 o 
  -1   4  22      411.54      397.14     15.91 o 
   0   4  22      972.44     1110.39     33.05 o 
   1   4  22      415.64      401.74     17.81 o 
   2   4  22      300.94      277.66     11.80 o 
   3   4  22      526.17      457.45     19.50 o 
   4   4  22      444.86      383.81     18.11 o 
   5   4  22      269.80      254.30     14.97 o 
   6   4  22      162.13      158.15     12.86 o 
   7   4  22      477.28      418.74     19.88 o 
   8   4  22       78.35       98.55      9.59 o 
   9   4  22        7.04       13.51      6.29 o 
  10   4  22       13.77       11.40      9.52 o 
  11   4  22        6.10        7.08      4.42 o 
 -10   5  22      133.95      152.21     15.95 o 
  -9   5  22       50.91       36.20      6.96 o 
  -8   5  22      299.90      285.64     26.09 o 
  -7   5  22       38.73       47.15      8.01 o 
  -6   5  22       69.07       64.94      9.06 o 
  -2   5  22      366.20      366.74     28.99 o 
  -1   5  22      104.45      117.42     18.84 o 
   0   5  22     1143.83     1208.95     63.78 o 
   1   5  22      104.17      103.55      9.38 o 
   2   5  22      371.70      345.38     17.07 o 
   3   5  22      855.03      837.70     32.62 o 
   4   5  22      294.53      276.08     25.37 o 
   5   5  22      122.19      117.44     15.22 o 
   6   5  22       69.40       56.29      6.26 o 
   7   5  22       38.43       31.61      5.51 o 
   8   5  22      300.88      271.83     21.36 o 
   9   5  22       50.19       50.33      9.70 o 
  10   5  22      135.15      172.10     13.21 o 
 -10   6  22       23.71       30.44      8.70 o 
  -9   6  22      204.44      206.72     16.67 o 
  -8   6  22       27.28       19.07      6.60 o 
  -7   6  22       24.15       18.84     10.15 o 
  -6   6  22      155.56      175.78     12.86 o 
  -5   6  22      252.58      231.49     15.27 o 
  -2   6  22       15.31       14.50     10.15 o 
  -1   6  22      248.97      230.48     26.09 o 
   0   6  22      224.11      211.64     24.64 o 
   1   6  22      248.53      291.37     28.99 o 
   2   6  22       16.62       20.29     11.60 o 
   3   6  22      120.02      120.89     25.37 o 
   4   6  22      151.99      115.63     10.73 o 
   5   6  22      251.30      219.93     11.72 o 
   6   6  22      154.39      161.16     11.90 o 
   7   6  22       25.88       23.19     11.60 o 
   8   6  22       27.38       14.50      8.20 o 
   9   6  22      203.51      188.95     14.24 o 
  10   6  22       24.04       20.14     14.50 o 
  -9   7  22      174.14      179.73     15.95 o 
  -8   7  22      187.90      187.65     12.32 o 
  -7   7  22       19.89       35.23     10.87 o 
  -6   7  22       43.63       47.00      8.31 o 
  -5   7  22      263.48      256.22     18.12 o 
  -4   7  22       18.07       24.73      8.01 o 
  -1   7  22      174.47      158.00     21.74 o 
   0   7  22     2431.45     2420.80    114.52 o 
   1   7  22      176.02      140.61     20.29 o 
   2   7  22      184.78      187.00     23.19 o 
   3   7  22      453.37      433.43     33.34 o 
   4   7  22       18.87       17.20      7.64 o 
   5   7  22      265.40      242.66     19.57 o 
   6   7  22       42.93       40.59     11.60 o 
   7   7  22       20.06       21.74     11.60 o 
   8   7  22      188.26      184.10     18.84 o 
   9   7  22      174.96      171.21     14.05 o 
  -9   8  22        8.49        8.70      4.53 o 
  -8   8  22      581.31      611.01     22.91 o 
  -7   8  22       24.17       29.95      6.96 o 
  -6   8  22      305.63      280.93     16.70 o 
  -5   8  22      393.26      432.61     20.19 o 
  -4   8  22       76.07       72.77     20.29 o 
  -3   8  22      213.38      175.27     14.24 o 
  -2   8  22      210.59      210.91     15.27 o 
  -1   8  22      254.32      244.28     17.94 o 
   0   8  22      158.81      155.11     21.74 o 
   1   8  22      253.71      248.14     13.62 o 
   2   8  22      211.91      207.19     16.02 o 
   3   8  22      214.05      210.48     25.37 o 
   4   8  22       75.60       75.43     14.50 o 
   5   8  22      390.34      387.04     28.99 o 
   6   8  22      306.96      337.75     26.09 o 
   7   8  22       23.40       42.04     11.60 o 
   8   8  22      580.65      608.82     33.34 o 
   9   8  22        8.66        5.80      7.25 o 
  -8   9  22        6.49       14.50      5.13 o 
  -7   9  22       42.31       63.49     10.87 o 
  -6   9  22      411.39      406.06     19.15 o 
  -5   9  22       96.77      115.97     11.14 o 
  -4   9  22       89.14       77.18     10.10 o 
  -3   9  22      258.15      262.09     36.24 o 
  -2   9  22       84.50      101.03     10.44 o 
  -1   9  22        2.83       13.53      7.64 o 
   0   9  22        0.53       12.15      7.25 o 
   1   9  22        3.12        7.25     11.60 o 
   2   9  22       85.40      100.69     11.60 o 
   3   9  22      258.14      218.89     15.27 o 
   4   9  22       88.65       85.53     14.50 o 
   5   9  22       95.80      139.16     17.39 o 
   6   9  22      408.44      418.93     27.54 o 
   7   9  22       42.41       40.59     11.60 o 
   8   9  22        6.10        8.70      7.25 o 
  -7  10  22        9.05       17.39      5.13 o 
  -6  10  22      105.62      140.76     10.44 o 
  -5  10  22      125.31      154.64     11.80 o 
  -4  10  22      130.79      180.02     13.58 o 
  -3  10  22      459.62      485.74     22.27 o 
  -2  10  22      300.02      323.63     18.84 o 
  -1  10  22      159.39      149.37     12.54 o 
   0  10  22        2.86        2.17      7.97 o 
   1  10  22      159.34      174.25     13.58 o 
   2  10  22      297.97      327.61     27.54 o 
   3  10  22      458.98      498.66     33.34 o 
  -6  11  22      107.82      100.59     12.09 o 
  -5  11  22       18.08       23.56      5.90 o 
  -4  11  22       76.85       98.37     25.37 o 
  -3  11  22      113.27      120.14     10.44 o 
  -2  11  22       90.57       85.60     13.77 o 
  -1  11  22        5.67        0.13      5.57 o 
   0  11  22        1.31        0.00      8.70 o 
   1  11  22        6.04        8.70     10.15 o 
   2  11  22       89.98       85.53     14.50 o 
  -4  12  22      144.74      134.02      8.16 o 
  -3  12  22        7.22        5.80      4.82 o 
  -2  12  22       87.05       86.97     13.05 o 
  -1  12  22       23.01       42.04     11.60 o 
   0  12  22       36.49       50.74     11.60 o 
   1  12  22       23.11       20.29     10.15 o 
   2  12  22       86.96       78.28     13.05 o 
  -2  13  22      173.25      184.06     27.54 o 
  -1  13  22       52.16       38.83      8.01 o 
   0  13  22      113.94      127.56     14.50 o 
   1  13  22       52.75       53.63     10.15 o 
   1   0  23     1788.90     2090.11     52.97 o 
   2   0  23      123.43      121.01      7.41 o 
   3   0  23      746.84      810.02     23.92 o 
   4   0  23      245.95      257.62     11.91 o 
   5   0  23      128.94       99.50     21.02 o 
   6   0  23      132.69      118.38     10.73 o 
   7   0  23       12.77        7.20      4.88 o 
   8   0  23      335.65      326.59     16.29 o 
   9   0  23       10.74       11.60      7.46 o 
  10   0  23        0.02        0.00     10.15 o 
  11   0  23       77.93       75.38     11.60 o 
 -11   1  23       78.14       98.57     11.60 o 
 -10   1  23      165.46      181.20     17.39 o 
  -9   1  23      516.68      541.08     23.94 o 
  -8   1  23      117.73      103.68     12.17 o 
  -7   1  23      325.95      342.44     26.82 o 
  -5   1  23      155.19      173.95     15.95 o 
  -4   1  23       93.71       79.48      7.62 o 
  -3   1  23      569.23      607.35     19.67 o 
  -2   1  23      231.75      251.71      9.19 o 
  -1   1  23       97.01      130.33      7.62 o 
   0   1  23     1237.86     1391.52     33.04 o 
   1   1  23       93.37      114.49      7.31 o 
   2   1  23      240.28      241.16     10.10 o 
   3   1  23      561.27      541.60     18.26 o 
   4   1  23       92.42       87.85      9.38 o 
   5   1  23      155.40      143.88     20.29 o 
   6   1  23      276.12      245.75     24.64 o 
   7   1  23      326.94      319.23     11.92 o 
   8   1  23      116.62      112.43      9.00 o 
   9   1  23      514.88      538.55     19.99 o 
  10   1  23      165.01      168.35     13.21 o 
  11   1  23       78.63       76.03      7.22 o 
 -11   2  23       34.19       40.59      8.70 o 
 -10   2  23      143.22      147.86     15.95 o 
  -9   2  23       63.82       63.78     13.05 o 
  -8   2  23      192.90      204.39     20.29 o 
  -7   2  23       93.74       91.32     18.84 o 
  -4   2  23      525.38      455.80     22.64 o 
  -3   2  23     1215.03     1320.02     42.58 o 
  -2   2  23      211.73      218.76      9.15 o 
  -1   2  23      255.48      271.53     10.42 o 
   0   2  23        0.19       17.14      8.09 o 
   1   2  23      261.36      270.45     10.88 o 
   2   2  23      211.65      214.63     10.19 o 
   3   2  23     1217.17     1302.79     34.97 o 
   4   2  23      527.22      525.17     28.99 o 
   5   2  23     1135.57     1049.20     55.81 o 
   6   2  23     1297.43     1185.23     47.84 o 
   7   2  23       96.37      100.59      7.32 o 
   8   2  23      190.69      178.90     10.60 o 
   9   2  23       64.24       79.28      9.00 o 
  10   2  23      145.44      146.28     13.98 o 
  11   2  23       33.47       41.86      5.74 o 
 -11   3  23       64.36       62.71      6.60 o 
  -3   3  23      612.23      571.15     25.72 o 
  -2   3  23      299.16      328.24     17.96 o 
  -1   3  23      460.99      536.74     16.44 o 
   0   3  23     3929.59     3975.93    131.95 o 
   1   3  23      463.13      546.49     16.75 o 
   2   3  23      296.89      308.59     19.78 o 
   3   3  23      617.07      604.17     23.68 o 
   4   3  23      107.43      116.87     10.44 o 
   5   3  23      248.70      218.27     14.21 o 
   6   3  23      370.26      360.54     18.45 o 
   7   3  23       11.30       13.69      4.33 o 
   8   3  23      211.05      156.71     12.68 o 
   9   3  23        8.71       12.67      6.59 o 
  10   3  23       19.48       10.88      5.74 o 
  11   3  23       64.30       71.59      6.29 o 
 -10   4  23       44.23       60.88     11.60 o 
  -7   4  23      499.12      472.56     27.54 o 
  -6   4  23       57.50       47.84     10.15 o 
  -3   4  23      202.82      200.04     26.09 o 
  -2   4  23      263.36      248.41     28.99 o 
  -1   4  23      263.39      271.89     22.06 o 
   0   4  23     1184.07     1114.24     63.44 o 
   1   4  23      265.69      248.94     20.07 o 
   2   4  23      263.45      232.53     20.30 o 
   3   4  23      204.63      174.32     15.22 o 
   4   4  23      228.21      229.65     15.95 o 
   5   4  23      252.01      235.07     26.09 o 
   6   4  23       54.87       49.14      8.39 o 
   7   4  23      502.64      479.55     15.09 o 
   8   4  23        5.41        7.94      6.29 o 
   9   4  23       70.00       92.57     16.35 o 
  10   4  23       43.69       37.91      6.78 o 
 -10   5  23       16.16       15.95      8.70 o 
  -9   5  23        9.78       14.50      8.70 o 
  -8   5  23      226.55      224.65     13.58 o 
  -7   5  23       46.82       61.23      9.06 o 
  -6   5  23      111.15      106.54     10.44 o 
  -2   5  23       29.13       46.39     13.05 o 
  -1   5  23       19.40       42.04     13.05 o 
   0   5  23     2567.16     2852.78    129.01 o 
   1   5  23       19.72       27.06      6.15 o 
   2   5  23       29.55       28.82      7.25 o 
   3   5  23       95.71      115.02     24.64 o 
   4   5  23      223.77      242.28     34.07 o 
   5   5  23       32.28       58.22      9.62 o 
   6   5  23      111.11      112.87      9.00 o 
   7   5  23       46.42       46.22      6.08 o 
   8   5  23      227.78      242.69     18.31 o 
   9   5  23       10.54       15.22      8.01 o 
  10   5  23       16.07       21.54      6.96 o 
 -10   6  23       11.68       11.60      7.25 o 
  -9   6  23      196.70      202.04     11.80 o 
  -8   6  23      414.22      393.84     18.11 o 
  -7   6  23      275.37      271.39     28.27 o 
  -6   6  23      207.10      245.76     26.09 o 
  -5   6  23      367.96      362.66     18.11 o 
  -2   6  23      143.56      114.52     18.84 o 
  -1   6  23      107.76      107.27     18.84 o 
   0   6  23        0.02       17.39     10.15 o 
   1   6  23      109.17      129.01     20.29 o 
   2   6  23      144.92      115.97     17.39 o 
   3   6  23       41.60       36.24      6.96 o 
   4   6  23       51.06       37.18      6.96 o 
   5   6  23      371.07      331.84     14.28 o 
   6   6  23      205.36      189.20     16.67 o 
   7   6  23      275.69      237.73     23.19 o 
   8   6  23      411.38      417.00     23.19 o 
   9   6  23      196.20      209.01     22.47 o 
  10   6  23       12.31       13.77      6.15 o 
  -9   7  23      102.84      131.35      9.06 o 
  -8   7  23      124.83      139.29     10.44 o 
  -7   7  23      122.88      118.36     10.87 o 
  -6   7  23      188.41      199.81     13.92 o 
  -5   7  23        6.86        4.68      6.60 o 
  -4   7  23      399.51      384.34     19.81 o 
  -3   7  23       41.23       36.58      9.42 o 
  -1   7  23      172.09      155.11     21.74 o 
   0   7  23      305.46      359.50     30.44 o 
   1   7  23      169.95      201.49     24.64 o 
   2   7  23      655.60      668.26     43.49 o 
   3   7  23       42.95       24.64     11.60 o 
   4   7  23      395.54      373.95     37.69 o 
   5   7  23        6.96       16.82      8.70 o 
   6   7  23      186.40      194.24     21.74 o 
   7   7  23      122.99      117.42     15.95 o 
   8   7  23      124.64      142.06     17.39 o 
   9   7  23      103.27       97.95      8.06 o 
  -9   8  23       82.20       95.83      6.96 o 
  -8   8  23        1.00        5.40      5.57 o 
  -7   8  23      115.88      138.93     18.12 o 
  -6   8  23      801.40      909.39     31.98 o 
  -5   8  23      168.40      141.76     12.54 o 
  -4   8  23      340.21      372.38     19.15 o 
  -3   8  23      403.36      384.85     20.55 o 
  -2   8  23       24.64       39.91     10.87 o 
  -1   8  23      794.95      827.75     27.67 o 
   0   8  23       29.59       12.64      6.29 o 
   1   8  23      794.31      808.04     31.33 o 
   2   8  23       24.84       36.24      9.06 o 
   3   8  23      402.54      367.96     20.19 o 
   4   8  23      339.66      323.59     19.39 o 
   5   8  23      166.43      189.90     20.29 o 
   6   8  23      805.96      891.49     44.94 o 
   7   8  23      115.09      124.66     15.95 o 
   8   8  23        0.90        2.90      8.70 o 
   9   8  23       82.75      107.27     13.05 o 
  -8   9  23       20.14       17.39      5.13 o 
  -7   9  23       14.65       12.12      5.80 o 
  -6   9  23      164.74      180.76     21.02 o 
  -5   9  23      326.40      321.16     17.07 o 
  -4   9  23      372.05      396.19     36.96 o 
  -3   9  23     1767.27     1809.56     55.52 o 
  -2   9  23      397.35      409.59     36.96 o 
  -1   9  23       44.11       38.63      8.31 o 
   0   9  23      955.73     1018.12     49.42 o 
   1   9  23       43.84       41.75      8.67 o 
   2   9  23      396.49      378.44     20.42 o 
   3   9  23     1772.48     1665.57     75.38 o 
   4   9  23      373.40      353.70     27.54 o 
   5   9  23      328.90      316.01     24.64 o 
   6   9  23      165.78      201.49     18.84 o 
   7   9  23       14.47       23.19     10.15 o 
   8   9  23       20.11       27.54      8.70 o 
  -7  10  23      124.26      131.55      9.06 o 
  -6  10  23      250.88      302.61     28.99 o 
  -5  10  23      231.09      243.34     13.92 o 
  -4  10  23       56.85       69.43      9.06 o 
  -3  10  23      138.27      167.82     26.09 o 
  -2  10  23      169.73      160.85     13.05 o 
  -1  10  23      104.66      129.01     41.31 o 
   0  10  23        2.47        1.78      6.60 o 
   1  10  23      103.69      100.15     10.73 o 
   2  10  23      169.80      169.57     13.21 o 
   3  10  23      139.93      140.67     12.30 o 
   4  10  23       55.90       60.88     13.05 o 
   5  10  23      230.32      281.22     21.74 o 
   6  10  23      252.21      268.17     20.29 o 
   7  10  23      123.33      134.81     14.50 o 
  -6  11  23       34.25       26.91      4.69 o 
  -5  11  23       47.50       48.49     10.15 o 
  -4  11  23      402.79      385.26     17.07 o 
  -3  11  23       81.93       97.41      9.38 o 
  -2  11  23       16.46       16.91      5.90 o 
  -1  11  23       64.13       70.23     10.15 o 
   0  11  23      115.04      123.76     10.73 o 
   1  11  23       63.62       81.18     14.50 o 
   2  11  23       16.89        5.80      8.70 o 
  -4  12  23        0.79        0.30      5.74 o 
  -3  12  23      358.97      370.86     15.67 o 
  -2  12  23       16.97       15.95      8.70 o 
  -1  12  23      125.59      150.76     17.39 o 
   0  12  23       75.99      108.72     14.50 o 
   1  12  23      126.19      121.76     15.95 o 
   0   0  24     4094.03     4571.85    140.53 o 
   1   0  24     5505.35     6021.18    142.26 o 
   2   0  24     1919.98     2154.76     55.17 o 
   3   0  24        6.24       12.84      4.22 o 
   4   0  24      295.18      282.80     12.76 o 
   5   0  24      763.61      740.97     28.48 o 
   6   0  24       42.67       35.73      6.96 o 
   7   0  24      356.06      300.70     12.81 o 
   8   0  24      215.42      223.11     14.07 o 
   9   0  24      195.48      173.38     20.29 o 
  10   0  24        7.91        5.80      6.96 o 
  11   0  24       25.18       37.69      8.70 o 
 -11   1  24       32.06       42.04      8.70 o 
 -10   1  24      162.45      162.35     15.95 o 
  -9   1  24      350.31      323.33     18.78 o 
  -8   1  24        1.55        0.00      7.24 o 
  -7   1  24      494.95      433.43     22.91 o 
  -5   1  24      240.95      198.59     17.39 o 
  -4   1  24      991.19      924.25     43.25 o 
  -3   1  24     1093.56     1012.58     29.70 o 
  -2   1  24       87.79      115.99      9.42 o 
  -1   1  24      149.33      144.98      7.85 o 
   0   1  24      299.54      333.14     12.22 o 
   1   1  24      147.80      161.43      9.21 o 
   2   1  24       88.35       84.96      6.84 o 
   3   1  24     1095.87     1011.04     28.58 o 
   4   1  24     1000.42      982.13     34.05 o 
   5   1  24      238.17      181.11     14.50 o 
   6   1  24      451.46      442.95     20.84 o 
   7   1  24      492.36      468.38     14.30 o 
   8   1  24        1.29        0.04      5.00 o 
   9   1  24      348.28      352.83     15.44 o 
  10   1  24      163.20      161.71     26.09 o 
  11   1  24       32.47       23.06      5.57 o 
 -11   2  24       58.81       73.93     10.15 o 
 -10   2  24       47.05       30.44      8.70 o 
  -9   2  24      181.92      152.21     17.39 o 
  -8   2  24       29.16       25.33      8.31 o 
  -7   2  24      551.32      517.50     37.69 o 
  -4   2  24      768.36      740.56     31.69 o 
  -3   2  24      155.74      176.01     23.04 o 
  -2   2  24      378.58      400.98     13.77 o 
  -1   2  24     1349.65     1426.54     33.95 o 
   0   2  24     1837.75     1938.91     43.96 o 
   1   2  24     1363.13     1374.88     33.38 o 
   2   2  24      374.70      394.46     13.68 o 
   3   2  24      158.16      170.09     11.39 o 
   4   2  24      772.30      753.02     28.48 o 
   5   2  24      107.44      131.91     18.84 o 
   6   2  24        3.87       11.26      6.60 o 
   7   2  24      552.57      518.73     14.15 o 
   8   2  24       29.58       27.58      8.55 o 
   9   2  24      179.58      171.27     12.35 o 
  10   2  24       46.93       57.70      7.45 o 
  11   2  24       59.39       53.33      6.96 o 
  -3   3  24       36.70       50.99     11.60 o 
  -2   3  24      920.23      880.94     34.07 o 
  -1   3  24        8.70       11.68      4.05 o 
   0   3  24       21.05       22.01      4.26 o 
   1   3  24        8.90       18.21      5.23 o 
   2   3  24      918.57      930.37     26.33 o 
   3   3  24       36.76       38.38      6.96 o 
   4   3  24      225.48      232.00     14.21 o 
   5   3  24       68.57       43.60      8.01 o 
   6   3  24      169.05      169.93      8.83 o 
   7   3  24      253.57      250.52     13.22 o 
   8   3  24       89.77       88.89      9.32 o 
   9   3  24       20.70       14.79      6.29 o 
  10   3  24      113.10      104.90      8.29 o 
 -10   4  24       76.68       78.28     11.60 o 
  -9   4  24      201.58      198.59     20.29 o 
  -6   4  24      224.50      208.74     18.84 o 
  -3   4  24      177.48      152.21     21.74 o 
  -2   4  24      122.36      145.05     14.84 o 
  -1   4  24       50.34       59.22      9.62 o 
   0   4  24     1009.52      898.98     29.10 o 
   1   4  24       49.68       50.54      6.43 o 
   2   4  24      120.96      131.39      9.59 o 
   3   4  24      180.21      140.83     11.14 o 
   4   4  24      365.41      379.23     18.11 o 
   5   4  24      169.51      151.82     12.86 o 
   6   4  24      224.52      216.85      9.96 o 
   7   4  24      294.57      330.42     12.47 o 
   8   4  24      109.08      134.26     23.79 o 
   9   4  24      204.11      215.62     17.68 o 
  10   4  24       77.57       98.97      7.62 o 
 -10   5  24       66.09       79.73     11.60 o 
  -9   5  24       48.28       69.58     13.05 o 
  -8   5  24      198.11      209.58     24.64 o 
  -7   5  24      898.14      893.70     31.58 o 
  -6   5  24      517.89      462.65     20.84 o 
  -5   5  24      213.73      245.76     15.67 o 
  -2   5  24      802.81      939.33     53.63 o 
  -1   5  24      617.56      653.76     40.59 o 
   0   5  24      441.97      533.45     36.24 o 
   1   5  24      612.20      585.05     34.79 o 
   2   5  24      812.42      885.96     75.38 o 
   3   5  24      731.26      648.68     53.63 o 
   4   5  24      241.08      221.48     52.18 o 
   5   5  24      213.51      237.17     11.38 o 
   6   5  24      517.88      474.08     15.52 o 
   7   5  24      903.90      869.35     41.25 o 
   8   5  24      200.97      181.88     11.29 o 
   9   5  24       48.73       40.19      8.67 o 
  10   5  24       65.35       77.07      7.92 o 
  -9   6  24        1.35        0.97      4.53 o 
  -8   6  24       41.32       52.29      7.97 o 
  -7   6  24      353.95      340.44     17.07 o 
  -6   6  24      436.59      395.16     19.15 o 
  -5   6  24       67.61       50.24     15.95 o 
  -4   6  24       96.66       95.87     15.22 o 
  -2   6  24       56.32       30.44     13.05 o 
  -1   6  24     1322.73     1501.77     76.83 o 
   0   6  24     1029.08     1055.30     59.43 o 
   1   6  24     1324.19     1445.23     75.38 o 
   2   6  24       56.91       50.74     14.50 o 
   3   6  24       24.82       17.52      5.90 o 
   4   6  24       93.57       92.65     10.28 o 
   5   6  24       65.46       48.73      6.83 o 
   6   6  24      440.37      418.93     28.99 o 
   7   6  24      351.18      330.50     26.09 o 
   8   6  24       40.02       36.07      8.67 o 
   9   6  24        1.37        2.34      6.60 o 
  -9   7  24        0.81        4.83      4.53 o 
  -8   7  24       36.90       27.54      6.60 o 
  -7   7  24      238.79      222.57     26.82 o 
  -6   7  24       90.92       94.75     10.44 o 
  -5   7  24       77.83       66.42     10.15 o 
  -4   7  24      428.14      424.73     20.84 o 
  -3   7  24      313.25      336.90     18.78 o 
  -2   7  24      878.02      831.91     31.15 o 
  -1   7  24      452.32      513.15     37.69 o 
   0   7  24      264.45      320.36     28.99 o 
   1   7  24      451.59      494.31     36.24 o 
   2   7  24      869.05      854.02     33.02 o 
   3   7  24      315.18      308.62     18.84 o 
   4   7  24      429.75      418.35     21.45 o 
   5   7  24       79.70       68.86     10.25 o 
   6   7  24       90.55       84.08     14.50 o 
   7   7  24      241.08      223.24     20.29 o 
   8   7  24       35.75       14.50     10.15 o 
   9   7  24        0.95        4.35      5.57 o 
  -8   8  24        7.71        9.09      5.57 o 
  -7   8  24      307.69      344.28     16.70 o 
  -6   8  24       58.32       76.50      9.38 o 
  -5   8  24      260.96      252.44     15.95 o 
  -4   8  24       17.48       11.39      6.96 o 
  -3   8  24      237.56      234.28     15.27 o 
  -2   8  24      106.44      100.40     11.14 o 
  -1   8  24     4476.10     4371.93    103.45 o 
   0   8  24      221.12      165.67     13.92 o 
   1   8  24     4477.35     4442.74    127.13 o 
   2   8  24      107.24      115.40     12.17 o 
   3   8  24      239.51      236.88     16.70 o 
   4   8  24       17.37        4.35      8.70 o 
   5   8  24      257.57      231.93     21.74 o 
   6   8  24       57.35       76.83     13.05 o 
   7   8  24      307.10      294.27     23.19 o 
   8   8  24        7.69        8.70      8.70 o 
  -7   9  24       33.82       30.47      5.90 o 
  -6   9  24        3.03        5.92      5.90 o 
  -5   9  24       49.66       57.02      8.31 o 
  -4   9  24      393.77      449.55     49.29 o 
  -3   9  24      115.66      146.76     16.67 o 
  -2   9  24      320.19      415.04     31.89 o 
  -1   9  24      757.11      750.43     29.51 o 
   0   9  24      134.99      123.44     12.17 o 
   1   9  24      754.06      756.88     29.09 o 
   2   9  24      323.10      356.60     26.09 o 
   3   9  24      117.43      142.06     17.39 o 
   4   9  24      391.30      420.38     28.99 o 
   5   9  24       49.95       30.44     10.15 o 
   6   9  24        2.66       23.19     10.15 o 
   7   9  24       32.91       36.24     10.15 o 
  -7  10  24      157.81      181.27     10.10 o 
  -6  10  24       69.62       72.41      7.64 o 
  -5  10  24      342.04      397.65     28.27 o 
  -4  10  24       53.68       48.05      9.42 o 
  -3  10  24        7.19       14.72      6.60 o 
  -2  10  24      143.17      141.90     14.50 o 
  -1  10  24       74.56       97.59     10.15 o 
   0  10  24      268.89      248.63     26.82 o 
   1  10  24       73.53       77.34      9.70 o 
   2  10  24      145.18      129.56     15.95 o 
   3  10  24        7.70        8.70      7.18 o 
   4  10  24       54.86       59.43     11.60 o 
   5  10  24      345.62      359.50     24.64 o 
   6  10  24       70.79       73.93     11.60 o 
   7  10  24      155.27      163.80     14.50 o 
  -5  11  24       48.24       57.94      6.96 o 
  -4  11  24       97.06       89.40      8.31 o 
  -3  11  24      104.90      126.21     10.10 o 
  -2  11  24       20.19       14.50      8.70 o 
  -1  11  24      103.30       99.53     10.10 o 
   0  11  24       16.59       19.29      6.60 o 
   1  11  24      104.38       97.93     18.12 o 
   2  11  24       20.99       27.54     10.15 o 
  -3  12  24       44.71       39.98      6.15 o 
  -2  12  24       61.41       53.33      6.60 o 
  -1  12  24        8.30        4.35      8.70 o 
   0  12  24        7.03        2.90      8.70 o 
   1  12  24        8.13        8.70      8.70 o 
   1   0  25       39.50       32.39      6.14 o 
   2   0  25      103.62      103.01      7.80 o 
   3   0  25        0.55        0.00      4.18 o 
   4   0  25      360.97      337.85     16.30 o 
   5   0  25      408.13      385.46     18.78 o 
   6   0  25       23.50       22.29      5.34 o 
   7   0  25       29.37       39.35      7.62 o 
   8   0  25      640.00      683.14     28.48 o 
   9   0  25       48.56       39.73      9.06 o 
  10   0  25        8.22       10.82      6.60 o 
  11   0  25        1.32        7.25      7.25 o 
 -11   1  25       55.29       57.98      8.70 o 
 -10   1  25       10.78        2.90      7.25 o 
  -9   1  25       41.15       34.84      8.70 o 
  -8   1  25       46.75       27.97      8.31 o 
  -7   1  25      143.31      131.53     13.21 o 
  -6   1  25       99.85       87.56     18.84 o 
  -5   1  25      962.23      856.70     42.04 o 
  -4   1  25      357.05      347.74     21.02 o 
  -3   1  25      713.78      692.64     25.56 o 
  -2   1  25      934.75      970.54     23.06 o 
  -1   1  25     3375.90     3542.05     69.64 o 
   0   1  25      888.31      997.86     25.69 o 
   1   1  25     3372.07     3513.60     74.92 o 
   2   1  25      937.53      921.57     24.64 o 
   3   1  25      712.63      683.06     21.66 o 
   4   1  25      356.73      345.50     16.70 o 
   5   1  25      959.23      859.52     31.98 o 
   6   1  25       97.17       89.84      7.53 o 
   7   1  25      139.04      149.01      8.46 o 
   8   1  25       46.08       37.93      9.06 o 
   9   1  25       41.24       41.55      9.06 o 
  10   1  25       10.94        6.47      8.70 o 
  11   1  25       55.41       54.39     11.60 o 
 -10   2  25       22.82       24.64      8.70 o 
  -9   2  25      106.11       95.67     14.50 o 
  -8   2  25        4.61        3.19      7.24 o 
  -7   2  25      401.51      371.09     31.89 o 
  -6   2  25       70.49       50.74     15.95 o 
  -4   2  25       72.90       55.14      9.06 o 
  -3   2  25      320.58      308.65     13.51 o 
  -2   2  25      750.36      848.65     26.76 o 
  -1   2  25      307.83      324.45     16.95 o 
   0   2  25      163.54      195.16      9.96 o 
   1   2  25      303.37      322.95     12.97 o 
   2   2  25      752.51      811.11     22.59 o 
   3   2  25      326.51      304.05     13.22 o 
   4   2  25       73.29       70.87      9.06 o 
   5   2  25      194.71      137.31     12.17 o 
   6   2  25       69.81       63.72      7.82 o 
   7   2  25      399.85      365.56     14.55 o 
   8   2  25        4.71        0.00      6.53 o 
   9   2  25      105.37       96.18      8.83 o 
  10   2  25       22.80       23.49      5.74 o 
 -10   3  25       58.31       65.23     11.60 o 
  -3   3  25      115.20      107.10     11.49 o 
  -2   3  25     1679.18     1620.39     46.49 o 
  -1   3  25     1598.09     1639.10     69.88 o 
   0   3  25        4.76        0.59      3.65 o 
   1   3  25     1602.56     1592.58     38.08 o 
   2   3  25     1684.51     1646.11     42.76 o 
   3   3  25      114.77      112.86     19.57 o 
   4   3  25     1277.72     1235.02     42.09 o 
   5   3  25      391.13      353.58     18.11 o 
   6   3  25      119.58      136.95     11.38 o 
   7   3  25      131.19      124.50      8.12 o 
   8   3  25       46.81       46.35      7.85 o 
   9   3  25       51.12       75.71      8.47 o 
  10   3  25       58.85       71.60      6.94 o 
 -10   4  25       40.75       31.89      8.70 o 
  -9   4  25       23.75       10.15      8.70 o 
  -8   4  25      155.00      130.46     17.39 o 
  -7   4  25      821.45      740.74     43.49 o 
  -6   4  25      107.38       88.98     10.10 o 
  -5   4  25      142.69      100.02     13.05 o 
  -3   4  25      134.31      108.72     20.29 o 
  -2   4  25      671.14      603.64     67.41 o 
  -1   4  25      305.50      302.76     15.67 o 
   0   4  25      844.63      783.99     37.69 o 
   1   4  25      305.78      299.28     15.19 o 
   2   4  25      669.58      623.48     32.50 o 
   3   4  25      133.73      135.47     11.14 o 
   4   4  25       91.85      101.78     10.10 o 
   5   4  25      145.73      119.86      7.46 o 
   6   4  25      108.96       99.45      7.37 o 
   7   4  25      837.25      780.55     24.48 o 
   8   4  25      152.91      150.19     12.85 o 
   9   4  25       24.19       32.67      6.59 o 
  10   4  25       40.35       43.85      7.26 o 
 -10   5  25       19.94       18.84      7.25 o 
  -9   5  25       22.81       28.99     10.15 o 
  -8   5  25       48.68       66.68     13.05 o 
  -7   5  25      171.46      175.40     20.29 o 
  -6   5  25      132.76      135.86     12.17 o 
  -5   5  25      129.71      123.32     16.67 o 
  -4   5  25       67.51       75.38     13.05 o 
  -2   5  25      204.87      166.70     23.19 o 
  -1   5  25     1627.65     1735.15     84.08 o 
   0   5  25       21.43        5.80     10.15 o 
   1   5  25     1633.75     1617.44    103.65 o 
   2   5  25      201.19      210.71     23.19 o 
   3   5  25       74.22       77.34      9.38 o 
   4   5  25       67.38       75.70      9.62 o 
   5   5  25      133.07      127.50      8.33 o 
   6   5  25      135.65      132.38     10.95 o 
   7   5  25      173.41      156.19     13.21 o 
   8   5  25       47.93       62.76      7.78 o 
   9   5  25       22.82       28.03      7.64 o 
  10   5  25       20.20       28.52      5.26 o 
  -9   6  25       25.92       13.05      8.70 o 
  -8   6  25      219.96      237.67     15.22 o 
  -7   6  25      125.75      129.67     23.19 o 
  -6   6  25       65.05       75.66     10.87 o 
  -5   6  25       36.95       36.41      8.01 o 
  -4   6  25      312.72      271.63     24.64 o 
  -3   6  25       51.89       60.88     11.60 o 
  -2   6  25       86.14       92.77     18.84 o 
  -1   6  25      788.39      784.22     49.29 o 
   0   6  25       16.13       27.54     13.05 o 
   1   6  25      786.92      805.97     49.29 o 
   2   6  25       88.31      104.37     18.84 o 
   3   6  25       52.12       70.32      9.05 o 
   4   6  25      310.42      238.86     12.05 o 
   5   6  25       36.91       32.62      8.20 o 
   6   6  25       64.68       94.22     15.95 o 
   7   6  25      123.55       79.73     14.50 o 
   8   6  25      219.72      211.37     14.84 o 
   9   6  25       25.25       24.64     10.15 o 
  -9   7  25       23.66       17.39      4.82 o 
  -8   7  25       69.46       96.70      8.67 o 
  -7   7  25      124.84      132.97     10.44 o 
  -6   7  25       46.43       57.09      8.67 o 
  -5   7  25       60.54       69.22      9.70 o 
  -4   7  25      316.04      287.38     21.02 o 
  -3   7  25      145.22      173.90     13.21 o 
  -2   7  25       57.83       97.12     14.50 o 
  -1   7  25     3379.02     3502.19    136.26 o 
   0   7  25      423.28      434.19     22.27 o 
   1   7  25     3377.29     3525.75    103.59 o 
   2   7  25       59.34       93.07     11.75 o 
   3   7  25      145.77      164.69     13.92 o 
   4   7  25      316.87      307.85     18.36 o 
   5   7  25       61.97       53.63     13.05 o 
   6   7  25       46.29       52.18     13.05 o 
   7   7  25      124.89      114.52     15.95 o 
   8   7  25       69.69       94.22     13.05 o 
   9   7  25       23.62       18.12      6.15 o 
  -8   8  25        7.26       16.87      5.57 o 
  -7   8  25       71.89       75.63      8.01 o 
  -6   8  25      140.59      166.43     16.67 o 
  -5   8  25      381.84      386.47     19.15 o 
  -4   8  25     1156.61     1114.52     38.18 o 
  -3   8  25      198.16      181.06     14.24 o 
  -2   8  25     1567.88     1603.52     50.54 o 
  -1   8  25      107.52      132.52     12.17 o 
   0   8  25      646.45      648.19     27.84 o 
   1   8  25      107.93      136.34     17.39 o 
   2   8  25     1570.70     1561.47     52.19 o 
   3   8  25      200.49      237.73     21.74 o 
   4   8  25     1159.11     1140.82     53.63 o 
   5   8  25      385.68      368.19     27.54 o 
   6   8  25      140.12      113.07     15.95 o 
   7   8  25       71.99       76.83     13.05 o 
   8   8  25        7.19       15.95      8.70 o 
  -7   9  25      222.14      265.50     12.54 o 
  -6   9  25       86.43      111.39      9.70 o 
  -5   9  25      102.29      118.92     12.32 o 
  -4   9  25      302.85      370.99     18.78 o 
  -3   9  25       48.79       37.07     10.87 o 
  -2   9  25      756.26      854.14     30.95 o 
  -1   9  25       58.34       58.88      9.06 o 
   0   9  25       96.44       95.46     10.73 o 
   2   9  25      753.51      787.12     42.04 o 
   3   9  25       48.28       65.23     13.05 o 
   4   9  25      303.90      400.08     27.54 o 
   5   9  25       99.91      104.37     14.50 o 
   6   9  25       87.97       75.38     13.05 o 
   7   9  25      222.48      244.98     18.84 o 
  -6  10  25       22.01       21.02      5.90 o 
  -5  10  25      118.59      136.06     10.44 o 
  -4  10  25      144.27      141.94     11.49 o 
  -3  10  25       33.66       35.89      6.96 o 
  -2  10  25       16.32       18.02      6.96 o 
  -1  10  25      257.14      264.41     15.67 o 
   0  10  25       29.88       20.29      7.18 o 
   1  10  25      258.99      288.18     16.30 o 
   2  10  25       15.96       12.04      6.60 o 
   3  10  25       32.80       46.39     11.60 o 
   4  10  25      145.37      134.81     15.95 o 
   5  10  25      119.74      142.06     15.95 o 
   6  10  25       22.53       21.74      8.70 o 
  -5  11  25       13.60       10.73      7.97 o 
  -4  11  25       66.69       68.08      7.64 o 
  -3  11  25       21.79       15.55      5.57 o 
  -2  11  25       21.71        9.75      5.57 o 
  -1  11  25       24.12       35.64      6.60 o 
   0  11  25       46.57       52.35      8.20 o 
   1  11  25       24.90       23.30      6.60 o 
   2  11  25       22.66        4.74      5.57 o 
   3  11  25       21.87       21.74      8.70 o 
  -3  12  25        8.26        8.70      4.53 o 
  -2  12  25      106.59      135.41      9.70 o 
  -1  12  25      129.34      122.43     12.32 o 
   0  12  25       38.19       71.03     11.60 o 
   1  12  25      125.66      131.91     14.50 o 
   0   0  26      826.96      901.52     35.52 o 
   1   0  26       27.28       39.25      5.37 o 
   2   0  26       35.97       43.07      6.12 o 
   3   0  26     2408.76     2200.71     65.03 o 
   4   0  26     1469.27     1242.50     44.17 o 
   5   0  26      761.07      720.44     37.69 o 
   6   0  26      635.38      587.12     20.62 o 
   7   0  26      108.50      131.94     13.58 o 
   8   0  26      285.49      296.83     18.94 o 
   9   0  26        3.10        5.80      6.96 o 
  10   0  26       53.95       50.69      8.01 o 
 -10   1  26       34.55       36.24      8.70 o 
  -9   1  26       22.17       34.36      8.31 o 
  -8   1  26       17.20       35.60      9.06 o 
  -7   1  26      388.40      295.93     23.92 o 
  -6   1  26      281.71      267.76     18.36 o 
  -5   1  26      299.77      297.16     21.74 o 
  -4   1  26       38.96       48.68      6.76 o 
  -3   1  26     1943.73     1876.43     49.74 o 
  -2   1  26      406.66      430.19     15.23 o 
  -1   1  26     1552.74     1637.98     39.62 o 
   0   1  26     6624.88     7233.28    158.56 o 
   1   1  26     1551.13     1550.44     37.59 o 
   2   1  26      414.90      447.56     21.13 o 
   3   1  26     1941.94     1853.78     47.81 o 
   4   1  26       38.92       39.11      7.24 o 
   5   1  26      296.07      300.91     16.70 o 
   6   1  26      281.65      286.17     12.53 o 
   7   1  26      389.79      366.15     16.57 o 
   8   1  26       16.99       17.39      8.31 o 
   9   1  26       22.29       40.00     17.39 o 
  10   1  26       34.22       22.36      6.96 o 
 -10   2  26       23.34        5.80      7.25 o 
  -9   2  26      107.25      113.07     14.50 o 
  -8   2  26       54.75       68.36     10.87 o 
  -7   2  26       24.66       27.54      9.06 o 
  -6   2  26     1242.15     1114.73     59.43 o 
  -4   2  26      504.28      479.55     24.03 o 
  -3   2  26       46.05       42.13      6.76 o 
  -2   2  26      634.31      664.77     19.96 o 
  -1   2  26      171.02      202.11     10.06 o 
   0   2  26     1779.41     1743.27     41.07 o 
   1   2  26      173.00      170.18     15.06 o 
   2   2  26      639.26      675.29     20.01 o 
   3   2  26       47.71       48.76      6.59 o 
   4   2  26      504.02      462.40     21.23 o 
   5   2  26      196.88      221.33     16.67 o 
   6   2  26     1244.20     1161.41     25.37 o 
   7   2  26       24.67       16.75      5.84 o 
   8   2  26       54.99       70.34      8.62 o 
   9   2  26      107.27      116.76      9.32 o 
  10   2  26       23.12       30.49      7.97 o 
 -10   3  26       20.51       14.50      7.25 o 
  -9   3  26       21.65       31.89     10.15 o 
  -5   3  26      882.89      726.24     46.39 o 
  -3   3  26      129.68      105.55     12.17 o 
  -2   3  26      508.57      526.55     20.62 o 
  -1   3  26      153.52      146.62     10.46 o 
   0   3  26        8.77        3.09      4.81 o 
   1   3  26      152.50      148.62      9.41 o 
   2   3  26      518.06      520.60     27.04 o 
   3   3  26      128.31      126.41     31.17 o 
   4   3  26      377.96      358.38     27.54 o 
   5   3  26      887.92      810.26     19.60 o 
   6   3  26       56.60       68.55     11.51 o 
   7   3  26       85.55       72.34     12.27 o 
   8   3  26       81.33       98.16     11.86 o 
   9   3  26       22.02       25.01      9.82 o 
  10   3  26       20.42       19.13      5.26 o 
 -10   4  26        3.30        5.80      7.25 o 
  -9   4  26       74.38       56.53     11.60 o 
  -8   4  26      149.59      175.40     18.84 o 
  -7   4  26      338.61      331.95     27.54 o 
  -5   4  26      220.59      191.34     17.39 o 
  -2   4  26      468.89      481.50     27.03 o 
  -1   4  26      131.51      133.16     10.91 o 
   0   4  26      278.21      302.32     17.07 o 
   1   4  26      131.10      126.60      9.81 o 
   2   4  26      473.11      472.28     21.23 o 
   3   4  26      710.25      664.94     60.88 o 
   4   4  26      140.16      116.74     11.14 o 
   5   4  26      217.53      187.58     17.16 o 
   6   4  26       33.32       31.70      6.26 o 
   7   4  26      338.54      360.76     25.33 o 
   8   4  26      148.92      157.77     10.62 o 
   9   4  26       73.99       69.66      7.44 o 
  10   4  26        3.50        8.34      4.70 o 
  -9   5  26       51.61       57.98     11.60 o 
  -8   5  26      143.40      153.66     17.39 o 
  -7   5  26       64.76       61.75      8.01 o 
  -6   5  26      265.52      279.07     16.02 o 
  -5   5  26      293.51      269.62     20.29 o 
  -4   5  26      159.22      178.30     17.39 o 
  -2   5  26     1249.02     1253.89     65.23 o 
  -1   5  26      128.93      102.92     17.39 o 
   0   5  26      516.25      442.12     33.34 o 
   1   5  26      133.71      101.69     10.73 o 
   2   5  26     1234.62     1100.18    107.27 o 
   3   5  26       52.96       64.77     14.50 o 
   4   5  26      160.16      151.07      9.07 o 
   5   5  26      294.66      272.68     19.04 o 
   6   5  26      272.43      261.07     13.89 o 
   7   5  26       62.69       66.50      8.29 o 
   8   5  26      145.97      157.62     10.34 o 
   9   5  26       51.57       55.44      8.70 o 
  -9   6  26        2.18        0.00      7.25 o 
  -8   6  26       66.19       67.80      8.01 o 
  -7   6  26      117.93      113.52     10.10 o 
  -6   6  26     1229.47     1138.74     38.18 o 
  -5   6  26      607.76      582.16     32.62 o 
  -4   6  26       37.72       30.44     10.15 o 
  -3   6  26      405.31      434.87     26.09 o 
  -2   6  26      255.22      260.92     21.74 o 
  -1   6  26      301.06      277.72     17.69 o 
   0   6  26       46.50       37.69     13.05 o 
   1   6  26      305.85      288.49     18.11 o 
   2   6  26      253.84      242.06     16.70 o 
   3   6  26      409.72      412.31     30.21 o 
   4   6  26       38.16       28.65      8.67 o 
   5   6  26      601.62      595.78     34.79 o 
   6   6  26     1231.13     1230.70     56.53 o 
   7   6  26      117.85      115.04     11.75 o 
   8   6  26       64.15       48.24      8.67 o 
   9   6  26        2.04        5.07      6.15 o 
  -8   7  26       83.78       76.22      8.01 o 
  -7   7  26       75.18       94.02      9.06 o 
  -6   7  26      821.08      917.16     39.14 o 
  -5   7  26      321.33      296.94     17.39 o 
  -4   7  26       42.90       25.22      7.64 o 
  -3   7  26     1968.02     1958.89     59.80 o 
  -2   7  26      917.19      974.12     46.39 o 
  -1   7  26      542.88      533.00     44.94 o 
   0   7  26       66.45       81.18     10.44 o 
   1   7  26      543.22      563.26     25.38 o 
   2   7  26      917.02      938.01     35.48 o 
   3   7  26     1958.11     1954.04     82.63 o 
   4   7  26       42.41       43.49     11.60 o 
   5   7  26      320.85      346.45     26.09 o 
   6   7  26      819.18      979.92     47.84 o 
   7   7  26       74.14       78.28     13.05 o 
   8   7  26       83.28       84.08     13.05 o 
  -8   8  26       14.44       22.75      4.82 o 
  -7   8  26       51.08       46.80      7.97 o 
  -6   8  26      262.35      281.26     14.97 o 
  -5   8  26       46.36       50.71      8.01 o 
  -4   8  26      525.30      564.90     23.94 o 
  -3   8  26      115.91      135.83     14.50 o 
  -2   8  26      184.57      196.29     14.24 o 
  -1   8  26      674.16      718.99     36.24 o 
   0   8  26      598.31      543.68     24.72 o 
   1   8  26      674.95      685.64     60.16 o 
   2   8  26      184.45      192.79     20.29 o 
   3   8  26      118.00      168.15     17.39 o 
   4   8  26      524.73      565.34     33.34 o 
   5   8  26       45.86       52.18     13.05 o 
   6   8  26      259.67      287.02     23.19 o 
   7   8  26       50.64       57.98     11.60 o 
   8   8  26       14.91       28.99      8.70 o 
  -7   9  26      166.68      177.60     21.74 o 
  -6   9  26       17.72       32.43      6.60 o 
  -5   9  26      244.70      263.28     14.63 o 
  -4   9  26      188.75      248.76     18.84 o 
  -3   9  26       75.47       45.86      8.67 o 
  -2   9  26       11.84       13.05      9.42 o 
  -1   9  26       15.04       11.18      7.97 o 
   0   9  26      356.31      345.00     24.64 o 
   1   9  26       15.15       20.29     10.15 o 
   2   9  26       12.07       11.60     10.15 o 
   3   9  26       78.22       59.43     13.05 o 
   4   9  26      186.29      223.24     20.29 o 
   5   9  26      246.57      279.77     23.19 o 
   6   9  26       18.15       20.29      8.70 o 
   7   9  26      167.11      187.00     15.95 o 
  -6  10  26       72.08       79.71      6.96 o 
  -5  10  26      187.41      228.42     24.64 o 
  -4  10  26       83.55       94.22      9.06 o 
  -3  10  26       34.96       49.97     18.84 o 
  -2  10  26      349.81      363.47     17.74 o 
  -1  10  26      180.82      164.89     20.29 o 
   0  10  26        0.04        1.71      5.57 o 
   1  10  26      176.98      216.66     13.81 o 
   2  10  26      354.61      371.09     24.64 o 
   3  10  26       34.81       59.43     11.60 o 
   4  10  26       82.55       84.08     13.05 o 
   6  10  26       71.78       76.83     11.60 o 
  -4  11  26      118.03      149.47      9.70 o 
  -3  11  26       61.81       81.04      8.01 o 
  -2  11  26       21.31       26.89      6.60 o 
  -1  11  26       36.94       40.51      7.18 o 
   0  11  26       33.45       38.58      7.18 o 
   1  11  26       36.67       42.04      7.18 o 
   2  11  26       21.18       28.99      8.70 o 
   3  11  26       61.25       94.22     13.05 o 
   4  11  26      115.73      126.11     14.50 o 
  -1  12  26       40.72       42.33      8.70 o 
   0  12  26       79.21       64.91      7.18 o 
   1   0  27     3234.81     3554.35     79.46 o 
   2   0  27      546.50      553.63     18.37 o 
   3   0  27      644.27      590.92     21.37 o 
   4   0  27      109.10      105.82     14.50 o 
   5   0  27      103.61       85.27     12.58 o 
   6   0  27      157.42      142.37     14.42 o 
   7   0  27        6.63       14.15      8.67 o 
   8   0  27       71.87       77.73     15.22 o 
   9   0  27      124.16      110.77     11.14 o 
  10   0  27       37.80       50.78     18.12 o 
 -10   1  27       20.38       24.64      7.25 o 
  -9   1  27       28.68       39.41     22.47 o 
  -8   1  27      159.71      130.97     12.17 o 
  -7   1  27       74.25       68.71     19.57 o 
  -6   1  27     2102.07     1996.86     61.96 o 
  -5   1  27      260.38      278.68     13.78 o 
  -4   1  27      152.13      149.61     23.92 o 
  -3   1  27      308.30      318.13     14.47 o 
  -2   1  27     1006.79     1012.14     30.71 o 
  -1   1  27       11.67       18.43      5.00 o 
   0   1  27      719.50      846.57     24.22 o 
   1   1  27       12.64       20.06      6.35 o 
   2   1  27     1006.54     1013.87     26.82 o 
   3   1  27      303.16      309.11     13.83 o 
   4   1  27      150.88      147.28     12.32 o 
   5   1  27      256.80      234.11     13.81 o 
   6   1  27     2118.45     2047.30     44.92 o 
   7   1  27       76.35       93.09     31.17 o 
   8   1  27      159.58      131.62     31.17 o 
   9   1  27       27.73       29.16      8.31 o 
  10   1  27       20.26       28.90      6.60 o 
 -10   2  27       18.93       15.95      7.25 o 
  -9   2  27       57.46       65.23     11.60 o 
  -8   2  27      180.24      211.13     15.27 o 
  -7   2  27      481.23      456.80     22.48 o 
  -6   2  27       35.67       30.44     14.50 o 
  -5   2  27      101.98       81.18     17.39 o 
  -4   2  27      168.81      181.20     21.74 o 
  -3   2  27      441.45      416.06     16.94 o 
  -2   2  27      891.51      981.75     26.24 o 
  -1   2  27     1019.64     1120.74     26.62 o 
   0   2  27     3542.80     3734.69     80.49 o 
   1   2  27     1025.38     1053.63     28.40 o 
   2   2  27      894.37      963.48     26.18 o 
   3   2  27      437.01      410.56     16.36 o 
   4   2  27      167.07      169.66     18.12 o 
   5   2  27      101.35       94.74      6.89 o 
   6   2  27       35.30       40.99      5.45 o 
   7   2  27      480.72      467.86     21.27 o 
   8   2  27      178.69      212.92     12.57 o 
   9   2  27       58.34       79.65     13.99 o 
  10   2  27       18.19       28.55      7.97 o 
 -10   3  27       17.56       17.39      7.25 o 
  -9   3  27       39.80       39.14     10.15 o 
  -6   3  27      597.02      446.47     34.79 o 
  -5   3  27       72.51       63.78     15.95 o 
  -3   3  27     1447.91     1313.32     62.33 o 
  -2   3  27      426.65      420.59     28.65 o 
  -1   3  27     1167.08     1140.36     29.91 o 
   0   3  27      132.11      169.47     10.23 o 
   1   3  27     1166.70     1141.62     29.80 o 
   2   3  27      424.50      405.27     19.67 o 
   3   3  27     1442.56     1328.08     45.19 o 
   4   3  27      920.48      968.14     35.48 o 
   5   3  27       74.49       73.94      6.35 o 
   6   3  27      593.29      502.97     16.91 o 
   7   3  27       53.57       54.99      7.99 o 
   8   3  27       30.41       31.50      7.29 o 
   9   3  27       39.88       41.04      6.76 o 
  10   3  27       17.52       20.29      4.69 o 
  -9   4  27       88.01       91.32     13.05 o 
  -8   4  27       13.26       17.39     10.15 o 
  -5   4  27       91.34       65.23     11.60 o 
  -4   4  27      149.30      107.27     14.50 o 
  -2   4  27      397.14      382.69     30.44 o 
  -1   4  27     1284.39     1333.20     63.06 o 
   0   4  27        0.26        7.01      5.90 o 
   1   4  27     1290.58     1245.75     35.40 o 
   2   4  27      390.92      340.41     18.84 o 
   3   4  27      279.24      234.39     20.29 o 
   4   4  27      154.61      134.42     12.34 o 
   5   4  27       92.60       84.08      6.72 o 
   6   4  27      208.54      201.13     12.39 o 
   7   4  27       30.87       33.85      6.94 o 
   8   4  27       13.57       21.02      7.69 o 
   9   4  27       87.68       82.98      7.44 o 
  -9   5  27        9.23       14.50      8.70 o 
  -8   5  27       45.08       50.74     11.60 o 
  -7   5  27      114.76      111.26     10.44 o 
  -6   5  27      308.41      249.73     15.27 o 
  -5   5  27       14.31       15.95      8.70 o 
  -4   5  27      222.05      188.45     17.39 o 
  -3   5  27      151.12      110.17     14.50 o 
  -2   5  27      659.99      611.72     42.04 o 
  -1   5  27      168.30      159.45     23.19 o 
   0   5  27     3706.39     3857.34    171.05 o 
   1   5  27      166.82      143.08     18.84 o 
   2   5  27      658.33      591.09     22.97 o 
   3   5  27      153.59      132.96      8.61 o 
   4   5  27      220.02      179.50      9.80 o 
   5   5  27       14.62       20.61      6.10 o 
   6   5  27      306.41      236.43     13.04 o 
   7   5  27      116.72      110.88      9.38 o 
   8   5  27       45.26       51.37      6.59 o 
   9   5  27        9.03       12.82      6.60 o 
  -9   6  27      119.14      114.52     13.05 o 
  -8   6  27       87.76       75.38     13.05 o 
  -7   6  27      288.35      313.88     15.67 o 
  -6   6  27      107.43      124.24     10.44 o 
  -5   6  27      116.47       93.79     23.92 o 
  -4   6  27      250.34      244.98     20.29 o 
  -3   6  27      372.70      343.55     23.19 o 
  -2   6  27       88.74       89.87     13.05 o 
  -1   6  27      331.51      322.79     18.78 o 
   0   6  27     1367.98     1350.55     45.96 o 
   1   6  27      328.41      320.03     19.15 o 
   2   6  27       86.91       92.83     15.95 o 
   3   6  27      373.09      306.63     14.03 o 
   4   6  27      250.43      230.94     19.57 o 
   5   6  27      114.82      129.01     17.39 o 
   6   6  27      106.84       88.42     14.50 o 
   7   6  27      287.98      274.46     16.89 o 
   8   6  27       86.83       91.98      9.70 o 
   9   6  27      119.01      121.31      9.70 o 
  -8   7  27       86.49       84.36     13.77 o 
  -7   7  27      191.35      186.46     11.49 o 
  -6   7  27      138.03      136.78     11.14 o 
  -5   7  27      211.24      240.06     14.63 o 
  -4   7  27      414.45      418.97     44.94 o 
  -3   7  27      217.68      215.99     18.84 o 
  -2   7  27      235.46      221.79     20.29 o 
  -1   7  27      125.40      133.32     12.86 o 
   0   7  27     1953.59     1792.08     57.75 o 
   1   7  27      128.08      150.89     14.50 o 
   2   7  27      234.34      248.11     17.07 o 
   3   7  27      214.54      211.91     16.02 o 
   4   7  27      415.09      418.93     28.99 o 
   5   7  27      209.60      313.11     24.64 o 
   6   7  27      140.67      153.66     17.39 o 
   7   7  27      190.51      188.45     18.84 o 
   8   7  27       85.14       89.87     13.05 o 
  -7   8  27      251.43      290.48     13.58 o 
  -6   8  27      127.52      136.04     10.44 o 
  -5   8  27      387.53      388.72     18.11 o 
  -4   8  27      181.83      161.51     12.17 o 
  -3   8  27     2016.48     2036.26     65.96 o 
  -2   8  27      125.81      158.00     17.39 o 
  -1   8  27      686.31      759.58     39.14 o 
   0   8  27      710.33      710.30     37.69 o 
   1   8  27      690.38      788.57     40.59 o 
   2   8  27      124.78      131.91     17.39 o 
   3   8  27     2015.92     2091.75     85.53 o 
   4   8  27      181.76      173.95     18.84 o 
   5   8  27      382.43      381.24     26.09 o 
   6   8  27      125.50      155.11     17.39 o 
   7   8  27      253.29      266.72     20.29 o 
  -6   9  27      591.49      630.39     22.91 o 
  -5   9  27      169.92      198.14     15.95 o 
  -4   9  27       27.92       42.04     11.60 o 
  -3   9  27      242.65      234.06     14.24 o 
  -2   9  27        3.65       11.15      6.60 o 
  -1   9  27       48.57       61.01     18.12 o 
   0   9  27      149.78      144.96     15.95 o 
   1   9  27       47.21       53.63     11.60 o 
   2   9  27        3.56       14.50      8.70 o 
   3   9  27      241.38      236.28     20.29 o 
   4   9  27       27.23       37.69     11.60 o 
   5   9  27      168.92      187.00     18.84 o 
   6   9  27      593.61      655.21     33.34 o 
  -5  10  27       25.46       26.65      5.57 o 
  -4  10  27       93.61      109.28     14.50 o 
  -3  10  27      209.22      202.32     12.54 o 
  -2  10  27      111.59      104.80     10.10 o 
  -1  10  27        2.33       13.05      6.15 o 
   0  10  27       75.86       86.40      9.23 o 
   1  10  27        2.93        4.35      8.70 o 
   2  10  27      112.45      130.46     14.50 o 
   3  10  27      205.90      188.45     17.39 o 
   4  10  27       92.93      113.07     14.50 o 
   5  10  27       25.80       37.69     10.15 o 
  -4  11  27       25.74       24.48      5.57 o 
  -3  11  27      179.76      219.27     12.17 o 
  -2  11  27      137.64      148.74     10.10 o 
  -1  11  27       25.95       16.21      5.57 o 
   0  11  27      123.66      115.13     10.87 o 
   1  11  27       25.47       18.12      6.15 o 
   2  11  27      137.10      120.32     13.05 o 
   3  11  27      178.09      202.94     17.39 o 
   4  11  27       25.26       30.44      8.70 o 
   0   0  28     2325.70     2289.64     86.97 o 
   1   0  28     6708.21     7035.98    182.84 o 
   2   0  28     1092.48     1069.14     32.42 o 
   3   0  28      279.53      269.32     15.67 o 
   4   0  28       19.77       23.19      8.70 o 
   5   0  28      537.08      438.44     36.37 o 
   6   0  28      347.68      347.02     20.42 o 
   7   0  28      108.12       94.74     12.32 o 
   8   0  28      185.07      149.10     13.21 o 
   9   0  28       57.90       56.25      9.06 o 
  10   0  28      112.64      125.63     28.27 o 
 -10   1  28       65.94       60.88     10.15 o 
  -9   1  28       27.18       21.74      6.96 o 
  -8   1  28      115.57      129.18     16.67 o 
  -7   1  28      161.03      129.34     12.54 o 
  -6   1  28      267.11      250.79     42.04 o 
  -5   1  28      495.24      423.11     22.64 o 
  -4   1  28      400.52      331.95     23.19 o 
  -3   1  28      102.48      103.72     10.73 o 
  -2   1  28     1188.38     1104.19     35.63 o 
  -1   1  28      294.99      328.47     13.90 o 
   0   1  28      149.31      132.40     12.14 o 
   1   1  28      298.21      316.14     17.37 o 
   2   1  28     1183.02     1160.02     27.70 o 
   3   1  28      102.03       98.42     11.31 o 
   4   1  28      398.83      321.91     33.34 o 
   5   1  28      493.35      429.98     15.36 o 
   6   1  28      267.61      292.47     32.04 o 
   7   1  28      158.95      121.35     25.37 o 
   8   1  28      116.33       95.48     11.60 o 
   9   1  28       26.96       21.74      7.25 o 
  10   1  28       65.40       61.35      7.64 o 
 -10   2  28       92.45      108.72     11.60 o 
  -9   2  28       45.22       49.29     10.15 o 
  -8   2  28      127.12      102.92     14.50 o 
  -7   2  28      307.52      325.04     19.15 o 
  -6   2  28      124.61      140.61     21.74 o 
  -5   2  28      820.06      749.43     46.39 o 
  -4   2  28      846.11      753.78     46.39 o 
  -3   2  28      192.36      173.44     15.22 o 
  -2   2  28     2315.06     2307.21     57.62 o 
  -1   2  28       54.82       49.41      5.83 o 
   0   2  28       72.94       72.81      6.65 o 
   1   2  28       52.23       52.50      6.60 o 
   2   2  28     2327.42     2245.10     56.94 o 
   3   2  28      193.98      213.89     27.52 o 
   4   2  28      848.07      813.60     26.70 o 
   5   2  28      820.98      800.85     19.60 o 
   6   2  28      123.91      118.35      8.95 o 
   7   2  28      307.64      332.34     21.62 o 
   8   2  28      128.01      129.41      9.48 o 
   9   2  28       44.60       39.14      8.01 o 
  10   2  28       93.81      123.84     13.77 o 
  -6   3  28       87.96       47.84     15.95 o 
  -5   3  28       22.90        1.45     11.60 o 
  -4   3  28      787.39      726.24     44.94 o 
  -3   3  28      122.37      101.47     15.95 o 
  -2   3  28     1361.83     1419.68     47.88 o 
  -1   3  28     1348.55     1324.00     37.13 o 
   0   3  28       16.31       17.79      5.43 o 
   1   3  28     1356.04     1333.05     36.87 o 
   2   3  28     1363.55     1309.25     37.15 o 
   3   3  28      120.01      118.87     11.49 o 
   4   3  28      784.06      764.49     21.37 o 
   5   3  28       21.00        6.38      4.30 o 
   6   3  28       87.25       66.70      8.83 o 
   7   3  28      528.18      576.63     20.19 o 
   8   3  28      174.57      187.92     17.89 o 
   9   3  28        6.71       13.84      5.43 o 
  -9   4  28       74.56       53.63     10.15 o 
  -8   4  28      105.56      102.92     14.50 o 
  -4   4  28      343.01      275.42     21.74 o 
  -3   4  28      305.23      332.45     18.45 o 
  -2   4  28      170.81      153.66     21.74 o 
  -1   4  28     1206.24     1163.81    103.65 o 
   0   4  28      301.94      242.08     16.70 o 
   1   4  28     1206.58     1166.52     36.65 o 
   2   4  28      172.74      157.82     13.21 o 
   3   4  28      306.98      323.93     14.44 o 
   4   4  28      349.27      295.95     11.94 o 
   5   4  28      195.12      188.98     10.64 o 
   6   4  28      146.74      100.21      9.38 o 
   7   4  28       89.89       70.22      7.99 o 
   8   4  28      105.63      119.89      9.48 o 
   9   4  28       74.57       71.35      6.76 o 
  -9   5  28       36.02       30.44      8.70 o 
  -8   5  28      142.19      117.42     14.50 o 
  -7   5  28      307.45      311.66     24.64 o 
  -6   5  28      112.98      105.82     13.05 o 
  -5   5  28      321.91      331.95     21.74 o 
  -4   5  28      590.19      460.97     27.54 o 
  -3   5  28       29.87       43.49     10.15 o 
  -2   5  28      293.02      323.26     23.19 o 
  -1   5  28       30.67       53.24      9.38 o 
   0   5  28       26.82       35.15      8.01 o 
   1   5  28       31.14       41.26      6.27 o 
   2   5  28      293.75      284.23     12.97 o 
   3   5  28       29.22       36.72      5.65 o 
   4   5  28      588.49      452.77     20.96 o 
   5   5  28      325.34      329.97     18.45 o 
   6   5  28      114.62      119.93     10.84 o 
   7   5  28      305.62      337.56     14.88 o 
   8   5  28      141.96      154.91     20.29 o 
   9   5  28       37.37       37.17      7.18 o 
  -8   6  28       31.15       31.89      8.70 o 
  -7   6  28      306.29      345.09     15.67 o 
  -6   6  28      213.68      215.12     13.58 o 
  -5   6  28      303.52      347.90     21.74 o 
  -4   6  28      116.60      101.47     14.50 o 
  -3   6  28      419.08      456.62     27.54 o 
  -2   6  28      266.81      263.82     21.74 o 
  -1   6  28      860.59      842.27     32.74 o 
   0   6  28       68.05       64.43      9.70 o 
   1   6  28      853.60      850.01     32.37 o 
   2   6  28      268.82      295.10     18.45 o 
   3   6  28      419.05      414.91     25.37 o 
   4   6  28      117.79       97.12     15.95 o 
   5   6  28      302.23      242.08     23.19 o 
   6   6  28      215.46      188.45     20.29 o 
   7   6  28      306.12      339.03     18.12 o 
   8   6  28       31.97       33.13      8.70 o 
  -8   7  28       49.56       45.64      5.57 o 
  -7   7  28      451.26      494.11     41.31 o 
  -6   7  28      164.66      137.33     10.73 o 
  -5   7  28      361.56      321.31     31.17 o 
  -4   7  28      338.23      371.09     24.64 o 
  -3   7  28      323.03      355.15     24.64 o 
  -2   7  28      261.20      218.89     18.84 o 
  -1   7  28      117.74      115.71     13.77 o 
   0   7  28        8.83       17.20      7.97 o 
   1   7  28      117.55      111.67     13.05 o 
   2   7  28      262.59      246.43     21.74 o 
   3   7  28      324.01      366.74     26.09 o 
   4   7  28      337.00      405.88     27.54 o 
   5   7  28      357.52      350.80     26.09 o 
   6   7  28      163.42      169.60     17.39 o 
   7   7  28      448.58      555.19     30.44 o 
   8   7  28       49.45       52.18     10.15 o 
  -7   8  28       36.24       46.04      5.90 o 
  -6   8  28      124.10      149.19     14.50 o 
  -5   8  28      153.66      174.42     15.22 o 
  -4   8  28       49.52       62.34      9.06 o 
  -3   8  28      119.37      149.31     12.17 o 
  -2   8  28       58.55       56.53     11.60 o 
  -1   8  28     1208.23     1252.44     56.53 o 
   0   8  28       72.82       46.39     11.60 o 
   1   8  28     1197.87     1294.48     57.98 o 
   2   8  28       57.46       40.59     11.60 o 
   3   8  28      118.86      147.86     17.39 o 
   4   8  28       48.24       66.68     13.05 o 
   5   8  28      154.85      172.50     18.84 o 
   6   8  28      124.96      172.50     17.39 o 
   7   8  28       37.44       37.69      8.70 o 
  -6   9  28       29.66       37.21      5.90 o 
  -5   9  28       22.13       20.29      6.15 o 
  -4   9  28      205.71      202.92     32.62 o 
  -3   9  28       56.69       51.87      8.01 o 
  -2   9  28      285.44      302.48     16.30 o 
  -1   9  28      283.60      318.91     23.19 o 
   0   9  28       42.53       26.09     10.15 o 
   1   9  28      285.89      343.55     24.64 o 
   2   9  28      287.56      298.61     23.19 o 
   3   9  28       58.01       47.84     11.60 o 
   4   9  28      204.26      201.49     18.84 o 
   5   9  28       21.52       18.84     10.15 o 
   6   9  28       29.27       39.14      8.70 o 
  -5  10  28      115.35      123.65      9.06 o 
  -4  10  28       89.81      113.64      9.06 o 
  -3  10  28       54.53       61.43      7.64 o 
  -2  10  28      102.20      113.48      9.70 o 
  -1  10  28       24.08       20.63      6.60 o 
   0  10  28        9.25       13.05      8.70 o 
   1  10  28       24.29       17.39      8.70 o 
   2  10  28      100.41      117.42     14.50 o 
   3  10  28       55.59       53.63     11.60 o 
   4  10  28       90.78      120.32     14.50 o 
   5  10  28      113.06      129.01     13.05 o 
  -3  11  28       24.12       27.92      7.25 o 
  -2  11  28      117.06      123.65      9.06 o 
  -1  11  28       69.82       73.70      7.64 o 
   0  11  28      119.03      133.36      9.70 o 
   1  11  28       69.06       95.67     11.60 o 
   2  11  28      118.60      150.76     14.50 o 
   3  11  28       23.93       36.24      8.70 o 
   1   0  29      105.01      147.56     12.30 o 
   2   0  29      118.39       82.80      9.70 o 
   3   0  29      304.53      267.85     16.70 o 
   4   0  29      787.01      673.70     22.19 o 
   5   0  29       82.24       98.72      9.32 o 
   6   0  29      319.41      292.99     38.41 o 
   7   0  29      683.29      649.91     30.44 o 
   8   0  29        7.81       20.98      8.31 o 
   9   0  29       15.98        6.16      5.90 o 
  -9   1  29       42.77       39.54      7.64 o 
  -8   1  29       49.18       50.70      9.06 o 
  -7   1  29       65.99       71.93     10.44 o 
  -6   1  29      101.72      107.27     12.17 o 
  -5   1  29      377.64      356.81     20.84 o 
  -4   1  29      186.33      144.33     11.02 o 
  -3   1  29       12.48        0.00      5.13 o 
  -2   1  29     1325.95     1231.26     41.50 o 
  -1   1  29     1657.28     1620.32     73.20 o 
   0   1  29     3699.41     3775.47    106.08 o 
   1   1  29     1664.71     1559.75     71.03 o 
   2   1  29     1326.92     1226.18     41.43 o 
   3   1  29       13.53       13.05      6.60 o 
   4   1  29      184.71      158.49     17.39 o 
   5   1  29      380.71      363.35     19.73 o 
   6   1  29      103.69      130.80     15.95 o 
   7   1  29       66.25       76.92     11.14 o 
   8   1  29       48.29       50.36      9.38 o 
   9   1  29       42.86       43.49      8.01 o 
  -9   2  29       27.74       23.19      8.70 o 
  -8   2  29       51.05       57.98     11.60 o 
  -7   2  29       15.41       23.74      8.01 o 
  -6   2  29      149.83      147.28     13.58 o 
  -5   2  29     1058.46     1006.01     55.08 o 
  -4   2  29     2603.78     2407.76    101.47 o 
  -3   2  29      229.46      204.78     14.84 o 
  -2   2  29     1374.60     1260.67     68.13 o 
  -1   2  29     1018.25     1044.45     31.13 o 
   0   2  29      363.55      361.82     15.78 o 
   1   2  29     1022.27     1068.28     32.78 o 
   2   2  29     1379.15     1286.23     35.81 o 
   3   2  29      227.77      195.04     21.03 o 
   4   2  29     2607.00     2355.97     51.26 o 
   5   2  29     1067.09     1036.67     28.46 o 
   6   2  29      151.33      150.57     11.19 o 
   7   2  29       15.98       14.95      9.42 o 
   8   2  29       50.46       39.39      8.70 o 
   9   2  29       27.54       37.14      7.64 o 
  -6   3  29      155.32      173.95     21.74 o 
  -5   3  29      984.08      859.60     50.74 o 
  -4   3  29        4.61        4.35     11.60 o 
  -3   3  29      948.01      866.10     33.78 o 
  -2   3  29      553.96      574.03     34.79 o 
  -1   3  29     1040.05      981.53     30.79 o 
   0   3  29       10.12       12.65      5.74 o 
   1   3  29     1037.45      941.11     29.08 o 
   2   3  29      564.01      594.40     21.00 o 
   3   3  29      952.70      883.35     20.95 o 
   4   3  29        4.28        0.85      4.17 o 
   5   3  29      981.64      986.53     25.39 o 
   6   3  29      155.84      149.98     13.51 o 
   7   3  29      410.76      437.73     19.14 o 
   8   3  29      195.05      199.30     11.02 o 
   9   3  29       15.33       12.61      5.26 o 
  -4   4  29      299.94      273.97     21.74 o 
  -3   4  29      338.29      320.04     18.45 o 
  -2   4  29      917.39      853.41     31.98 o 
  -1   4  29     1083.90     1071.17     28.66 o 
   0   4  29      121.07      129.20     10.31 o 
   1   4  29     1086.35     1067.26     30.76 o 
   2   4  29      917.07      883.18     23.01 o 
   3   4  29      336.65      311.40     12.36 o 
   4   4  29      302.52      266.49     16.80 o 
   5   4  29      119.18       94.45     11.90 o 
   6   4  29       38.25       42.62      7.14 o 
   7   4  29       30.41       44.94      6.94 o 
   8   4  29       60.36       67.23      7.44 o 
   9   4  29       14.81       16.46      4.88 o 
  -8   5  29       37.50       40.59     10.15 o 
  -6   5  29      122.02      129.01     13.05 o 
  -5   5  29      436.86      410.23     26.09 o 
  -4   5  29        7.73       14.50      8.70 o 
  -3   5  29      172.11      139.16     15.95 o 
  -2   5  29      113.15      136.26     15.95 o 
  -1   5  29     1426.38     1370.12     45.96 o 
   0   5  29       10.69        8.49      6.96 o 
   1   5  29     1421.20     1343.74     36.82 o 
   2   5  29      112.01      100.04      7.48 o 
   3   5  29      172.75      154.90     11.91 o 
   4   5  29        7.58        3.01      7.97 o 
   5   5  29      432.94      438.56     20.50 o 
   6   5  29      122.63      110.17     10.59 o 
   7   5  29      147.62      146.52      9.97 o 
   8   5  29       37.85       40.08      8.01 o 
  -8   6  29       42.95       40.59      8.70 o 
  -7   6  29        7.81        7.91      5.57 o 
  -6   6  29       61.34       62.33     10.15 o 
  -5   6  29       18.47       30.44      8.70 o 
  -4   6  29      163.60      134.81     14.50 o 
  -3   6  29       40.44       49.29     10.15 o 
  -2   6  29      464.42      513.15     28.99 o 
  -1   6  29      579.66      563.17     24.72 o 
   0   6  29       12.72       24.46      8.01 o 
   1   6  29      577.75      540.98     25.37 o 
   2   6  29      451.40      464.33     54.36 o 
   3   6  29       38.77       26.09     10.15 o 
   4   6  29      164.72      137.71     17.39 o 
   5   6  29       19.29       14.50     10.15 o 
   6   6  29       61.83       81.18     14.50 o 
   7   6  29        7.66       16.67      7.18 o 
   8   6  29       42.95       39.08      7.18 o 
  -7   7  29       75.26       98.55     13.05 o 
  -6   7  29       13.29       21.11      9.42 o 
  -5   7  29       43.34       43.08     14.50 o 
  -4   7  29      157.29      162.35     15.95 o 
  -3   7  29      171.87      182.65     17.39 o 
  -2   7  29      437.25      407.33     26.09 o 
  -1   7  29      853.47      879.90     43.49 o 
   0   7  29      101.06       91.32     14.50 o 
   1   7  29      850.11      897.29     43.49 o 
   2   7  29      439.07      443.57     28.99 o 
   3   7  29      173.88      166.70     18.84 o 
   4   7  29      155.17      133.36     17.39 o 
   5   7  29       44.69       42.04     11.60 o 
   6   7  29       13.27        5.80      8.70 o 
   7   7  29       72.75       82.63     11.60 o 
  -6   8  29      195.07      205.54     15.22 o 
  -5   8  29       28.50       31.01      6.96 o 
  -4   8  29      114.64      153.94     23.19 o 
  -3   8  29       31.23       18.84      8.70 o 
  -2   8  29      127.07      133.36     15.95 o 
  -1   8  29        4.96        8.70      8.70 o 
   0   8  29      284.04      268.17     23.19 o 
   1   8  29        4.95       18.84     10.15 o 
   2   8  29      130.60      133.36     15.95 o 
   3   8  29       32.32       15.95     10.15 o 
   4   8  29      115.83      144.96     17.39 o 
   5   8  29       28.20       20.29     10.15 o 
   6   8  29      192.59      210.19     18.84 o 
  -5   9  29      220.88      247.03     18.12 o 
  -4   9  29      190.44      212.75     12.54 o 
  -3   9  29       11.32       14.50      6.15 o 
  -2   9  29      107.71       97.12     13.05 o 
  -1   9  29       44.77       52.18     10.15 o 
   0   9  29       33.39       42.04     10.15 o 
   1   9  29       45.86       49.29     11.60 o 
   2   9  29      106.71      124.66     14.50 o 
   3   9  29       11.21        1.45      8.70 o 
   4   9  29      192.94      191.34     17.39 o 
   5   9  29      220.99      282.67     20.29 o 
  -4  10  29       14.31       22.27      5.57 o 
  -3  10  29       21.55       19.24      5.57 o 
  -2  10  29       38.39       39.14      6.60 o 
  -1  10  29       95.40       85.53     11.60 o 
   0  10  29      161.88      140.61     14.50 o 
   1  10  29       94.59       85.53     11.60 o 
   2  10  29       38.27       53.63     10.15 o 
   3  10  29       21.13       23.19      8.70 o 
   4  10  29       13.61        7.25      7.25 o 
  -2  11  29      130.11      162.63      9.70 o 
  -1  11  29       53.09       61.35      6.60 o 
   0  11  29       34.52       27.54      7.25 o 
   1  11  29       53.59       52.18      8.70 o 
   2  11  29      129.16      163.80     14.50 o 
   0   0  30      878.62      745.09     40.59 o 
   1   0  30      158.22      152.33     13.33 o 
   2   0  30       26.65       32.90      7.64 o 
   3   0  30       24.70       29.99      5.84 o 
   4   0  30      984.24      996.04     28.91 o 
   5   0  30      173.53      149.26     20.29 o 
   6   0  30        4.08       12.68      8.70 o 
   7   0  30       13.22       19.03     10.15 o 
   8   0  30      457.80      523.27     22.48 o 
   9   0  30        1.98        0.00      7.25 o 
  -9   1  30       36.30       47.43      7.64 o 
  -8   1  30      101.15      109.32     11.14 o 
  -7   1  30       47.98       61.61     17.39 o 
  -6   1  30       93.12      108.80     49.29 o 
  -5   1  30       70.70       71.56     10.87 o 
  -4   1  30      358.56      357.84     16.09 o 
  -3   1  30      489.32      485.77     18.61 o 
  -2   1  30      453.38      465.49     22.02 o 
  -1   1  30     1037.44     1091.57     37.93 o 
   0   1  30     5201.93     5096.04    139.91 o 
   1   1  30     1035.97     1026.84     36.86 o 
   2   1  30      456.95      463.87     31.89 o 
   3   1  30      494.77      458.12     15.78 o 
   4   1  30      353.85      325.70     15.06 o 
   5   1  30       72.23       96.56     15.22 o 
   6   1  30       90.05       80.12     11.14 o 
   7   1  30       47.10       48.55      9.38 o 
   8   1  30       99.99      121.44     26.09 o 
   9   1  30       36.37       56.86     12.32 o 
  -9   2  30       93.04       85.53     11.60 o 
  -8   2  30       69.12       66.68     11.60 o 
  -7   2  30        2.91        0.00      6.15 o 
  -6   2  30      679.30      552.32     31.89 o 
  -5   2  30        1.00        5.80     11.60 o 
  -4   2  30      439.18      458.07     36.24 o 
  -3   2  30     1265.06     1099.01     39.98 o 
  -2   2  30     1365.46     1312.00     36.26 o 
  -1   2  30      302.74      318.36     31.17 o 
   0   2  30     2484.59     2531.70     63.09 o 
   1   2  30      298.67      323.20     14.67 o 
   2   2  30     1367.54     1330.89     28.69 o 
   3   2  30     1256.40     1136.59     28.46 o 
   4   2  30      440.91      460.73     15.89 o 
   5   2  30        1.09        3.77      6.29 o 
   6   2  30      683.24      670.76     27.45 o 
   7   2  30        3.18        7.87      6.96 o 
   8   2  30       67.39       85.26     10.10 o 
   9   2  30       93.48       95.38      9.06 o 
  -6   3  30      718.89      714.64     43.49 o 
  -5   3  30      463.32      511.70     36.24 o 
  -4   3  30       23.22       13.05     13.05 o 
  -3   3  30      324.29      317.83     23.92 o 
  -2   3  30      874.15      820.83     32.75 o 
  -1   3  30     1249.14     1213.15     34.39 o 
   0   3  30      664.98      644.09     16.97 o 
   1   3  30     1253.15     1131.10     25.39 o 
   2   3  30      878.59      831.42     27.33 o 
   3   3  30      326.66      334.91     11.92 o 
   4   3  30       23.92       16.18      5.53 o 
   5   3  30      461.06      497.10     19.15 o 
   6   3  30      718.11      770.24     24.48 o 
   7   3  30      174.10      207.47     12.05 o 
   8   3  30      234.81      269.91     12.40 o 
   9   3  30        3.11        3.95      5.57 o 
  -3   4  30      197.37      185.69     13.92 o 
  -2   4  30      675.32      703.69     27.45 o 
  -1   4  30       97.15      100.07     10.25 o 
   0   4  30      440.67      381.13     14.14 o 
   1   4  30       96.36      104.74      7.84 o 
   2   4  30      683.50      674.90     19.44 o 
   3   4  30      195.58      186.37     13.52 o 
   4   4  30        2.61       18.97      6.10 o 
   5   4  30      466.84      470.00     18.08 o 
   6   4  30       21.60       27.12      6.59 o 
   7   4  30       14.68       18.63      9.28 o 
   8   4  30       44.35       48.79      6.59 o 
  -5   5  30        8.83        4.35      8.70 o 
  -4   5  30       10.99       10.15      8.70 o 
  -3   5  30      739.61      761.03     37.69 o 
  -2   5  30       80.55      100.02     14.50 o 
  -1   5  30      361.61      316.01     18.11 o 
   0   5  30     1542.03     1423.99     48.04 o 
   1   5  30      359.87      322.00     15.06 o 
   2   5  30       81.85       79.30      8.62 o 
   3   5  30      736.89      723.60     38.55 o 
   4   5  30       11.80        6.13      6.60 o 
   5   5  30        9.28       21.65      7.64 o 
   6   5  30        5.50        9.22     15.16 o 
   7   5  30       59.94       60.71      7.22 o 
   8   5  30      221.75      271.84     14.63 o 
  -8   6  30        6.84        5.80      7.25 o 
  -6   6  30       10.35        2.90      7.25 o 
  -5   6  30        3.52        8.70      7.25 o 
  -4   6  30       76.94       88.42     13.05 o 
  -3   6  30       54.47       55.08     11.60 o 
  -2   6  30       91.48       89.87     13.05 o 
  -1   6  30       39.51       42.90      9.42 o 
   0   6  30       22.41       13.77      7.97 o 
   1   6  30       38.91       29.26      8.01 o 
   2   6  30       92.15       91.32     14.50 o 
   3   6  30       53.44       52.18     11.60 o 
   4   6  30       79.04       78.28     14.50 o 
   5   6  30        3.53       18.84     10.15 o 
   6   6  30        9.90        5.80      8.70 o 
   7   6  30        7.43        7.25      6.60 o 
   8   6  30        6.59        7.12      6.52 o 
  -7   7  30       41.85       55.12      6.60 o 
  -6   7  30       33.49       33.34      8.70 o 
  -5   7  30       50.61       75.38     11.60 o 
  -4   7  30       38.35       33.34     10.15 o 
  -3   7  30        2.79        0.00      7.25 o 
  -2   7  30       10.91       11.60      8.70 o 
  -1   7  30      210.64      197.14     18.84 o 
   0   7  30        0.11        7.25      8.70 o 
   1   7  30      212.01      220.34     20.29 o 
   2   7  30       10.72        2.90      8.70 o 
   3   7  30        3.22        0.00      8.70 o 
   4   7  30       38.40       40.59     11.60 o 
   5   7  30       50.34       53.63     11.60 o 
   6   7  30       32.93       44.94     10.15 o 
   7   7  30       43.44       56.53     10.15 o 
  -6   8  30      197.50      204.14     11.14 o 
  -5   8  30       28.10       41.44      6.60 o 
  -4   8  30      108.65      108.72     13.05 o 
  -3   8  30      135.97      129.01     14.50 o 
  -2   8  30      465.07      468.21     27.54 o 
  -1   8  30        5.20        1.45      8.70 o 
   0   8  30     1332.88     1395.95     60.88 o 
   1   8  30        5.14       11.60      8.70 o 
   2   8  30      467.16      495.76     28.99 o 
   3   8  30      136.18      118.87     15.95 o 
   4   8  30      109.26      115.97     14.50 o 
   5   8  30       27.96       31.89     10.15 o 
   6   8  30      197.57      218.89     17.39 o 
  -5   9  30      415.51      427.68     16.30 o 
  -4   9  30       86.91      109.38      9.06 o 
  -3   9  30      582.53      690.00     33.34 o 
  -2   9  30       82.41      100.02     13.05 o 
  -1   9  30      376.78      417.48     26.09 o 
   0   9  30       61.91       53.63     11.60 o 
   1   9  30      377.56      430.53     26.09 o 
   2   9  30       84.34      108.72     14.50 o 
   3   9  30      580.54      627.67     33.34 o 
   4   9  30       87.13       89.87     13.05 o 
   5   9  30      418.47      440.67     24.64 o 
  -3  10  30      143.80      161.21      9.70 o 
  -2  10  30        3.69        4.35      7.25 o 
  -1  10  30      284.96      298.61     20.29 o 
   0  10  30        4.73        2.90      7.25 o 
   1  10  30      283.38      316.01     20.29 o 
   2  10  30        3.73        0.00      7.25 o 
   3  10  30      141.40      176.85     15.95 o 
   1   0  31      510.31      489.29     21.00 o 
   2   0  31       33.41       36.50      6.00 o 
   3   0  31      354.39      312.87     13.33 o 
   4   0  31      101.01      104.78     12.17 o 
   5   0  31      321.27      284.90     20.29 o 
   6   0  31      595.98      510.75     24.35 o 
   7   0  31      274.21      260.70     16.30 o 
   8   0  31       13.81       18.22      6.96 o 
   9   0  31        2.87        0.00      4.82 o 
  -9   1  31      183.42      218.89     15.95 o 
  -8   1  31      154.33      159.25     12.17 o 
  -7   1  31      479.50      481.59     21.88 o 
  -6   1  31      270.52      303.43     18.11 o 
  -5   1  31      171.88      198.08     15.27 o 
  -4   1  31      111.35      117.26     12.78 o 
  -3   1  31      117.19       98.20     11.72 o 
  -2   1  31       62.67       77.52      7.35 o 
  -1   1  31      197.93      226.53     11.33 o 
   0   1  31        0.02       36.63      6.00 o 
   1   1  31      197.37      182.93     13.89 o 
   2   1  31       61.24       64.11      7.19 o 
   3   1  31      117.83      105.30      9.32 o 
   4   1  31      110.37      114.11     22.47 o 
   5   1  31      171.43      166.98     45.66 o 
   6   1  31      269.09      257.16     17.33 o 
   7   1  31      486.57      532.61     23.31 o 
   8   1  31      155.16      182.15     12.86 o 
   9   1  31      184.97      222.42     19.57 o 
  -8   2  31       30.00       24.64      8.70 o 
  -7   2  31        9.30       20.58      9.42 o 
  -6   2  31      122.63      104.97     11.14 o 
  -5   2  31      314.47      347.43     20.19 o 
  -4   2  31      267.27      192.79     23.19 o 
  -3   2  31       64.58       61.01     10.10 o 
  -2   2  31      315.26      304.84     17.53 o 
  -1   2  31      479.32      490.64     16.41 o 
   0   2  31      144.35      151.87      9.38 o 
   1   2  31      479.79      478.28     14.84 o 
   2   2  31      318.72      333.60     12.20 o 
   3   2  31       65.23       65.06      6.92 o 
   4   2  31      267.90      244.71     14.18 o 
   5   2  31      314.53      326.58     19.39 o 
   6   2  31      120.55      123.77     37.69 o 
   7   2  31        9.23       10.44      7.24 o 
   8   2  31       30.36       43.52      8.01 o 
   9   2  31       63.92       62.79      8.01 o 
  -5   3  31      171.80      185.55     23.19 o 
  -4   3  31      113.26       52.18     14.50 o 
  -3   3  31      296.51      223.24     24.64 o 
  -2   3  31      806.66      802.24     31.73 o 
  -1   3  31      392.79      386.62     20.60 o 
   0   3  31     2285.19     2332.43     50.89 o 
   1   3  31      392.23      360.02     14.22 o 
   2   3  31      805.96      842.12     22.15 o 
   3   3  31      298.68      264.57     12.26 o 
   4   3  31      111.70      114.87     15.27 o 
   5   3  31      173.87      152.26     10.82 o 
   6   3  31       29.87       32.40      8.67 o 
   7   3  31       77.20       86.20      7.99 o 
   8   3  31       46.19       53.24     10.87 o 
  -3   4  31      284.69      276.87     26.09 o 
  -2   4  31      659.23      623.06     25.38 o 
  -1   4  31      566.13      539.64     20.21 o 
   0   4  31      459.34      410.42     14.72 o 
   1   4  31      563.49      561.18     21.97 o 
   2   4  31      667.02      604.46     22.21 o 
   3   4  31      285.50      302.22     15.02 o 
   4   4  31      114.64      100.59      9.32 o 
   5   4  31       41.23       38.50      8.05 o 
   6   4  31      382.31      409.07     16.41 o 
   7   4  31       52.31       67.57      7.62 o 
   8   4  31        8.68       11.26      4.88 o 
  -4   5  31      181.42      187.00     17.39 o 
  -3   5  31       58.05       62.33     11.60 o 
  -2   5  31      167.83      152.21     15.95 o 
  -1   5  31      180.00      192.65     14.47 o 
   0   5  31      118.09       98.42     11.49 o 
   1   5  31      183.06      175.13     11.91 o 
   2   5  31      169.55      172.24     13.21 o 
   3   5  31       57.95       41.12      8.20 o 
   4   5  31      187.47      208.22     14.35 o 
   5   5  31       91.76       77.11     10.15 o 
   6   5  31       29.29       37.52      6.38 o 
   7   5  31       27.38       32.66      7.36 o 
   8   5  31      144.27      140.61     10.10 o 
  -6   6  31      107.23       94.22     11.60 o 
  -5   6  31      100.02      147.86     14.50 o 
  -4   6  31       22.51       27.54      8.70 o 
  -3   6  31       18.26        5.80      8.70 o 
  -2   6  31       90.00       91.32     13.05 o 
  -1   6  31       52.40       40.59     10.15 o 
   0   6  31      169.01      156.55     17.39 o 
   1   6  31       52.51       44.94     11.60 o 
   2   6  31       92.96       88.42     14.50 o 
   3   6  31       18.56       17.39     10.15 o 
   4   6  31       22.06       33.34     11.60 o 
   5   6  31      101.58      110.17     15.95 o 
   6   6  31      107.29       91.32     13.05 o 
   7   6  31       15.31        8.70      8.70 o 
  -6   7  31       14.05       18.84      7.25 o 
  -5   7  31       66.30       68.13     10.15 o 
  -4   7  31       64.64       56.53     10.15 o 
  -3   7  31      137.28      147.86     15.95 o 
  -2   7  31      132.13      100.02     13.05 o 
  -1   7  31      327.80      358.05     24.64 o 
   0   7  31       48.50       46.39     11.60 o 
   1   7  31      328.26      323.26     24.64 o 
   2   7  31      134.19      130.46     15.95 o 
   3   7  31      137.69      127.56     15.95 o 
   4   7  31       66.51       65.23     13.05 o 
   5   7  31       67.79       65.23     11.60 o 
   6   7  31       13.63       21.74      8.70 o 
  -5   8  31       67.04       62.33     10.15 o 
  -4   8  31      363.50      414.58     23.19 o 
  -3   8  31      372.50      458.07     26.09 o 
  -2   8  31      243.99      297.16     21.74 o 
  -1   8  31       20.72       10.15      8.70 o 
   0   8  31        1.41       10.15      8.70 o 
   1   8  31       21.07       26.09     10.15 o 
   2   8  31      244.43      305.86     23.19 o 
   3   8  31      375.53      434.87     27.54 o 
   4   8  31      363.62      420.38     26.09 o 
   5   8  31       68.65       73.93     11.60 o 
  -4   9  31       24.78       34.79      8.70 o 
  -3   9  31       66.81       49.29      8.70 o 
  -2   9  31       13.01       15.95      8.70 o 
  -1   9  31       63.07       85.53     13.05 o 
   0   9  31       87.90       91.32     13.05 o 
   1   9  31       64.83       78.28     11.60 o 
   2   9  31       12.81        5.80      8.70 o 
   3   9  31       65.66       37.69     10.15 o 
   4   9  31       24.58       34.79      8.70 o 
  -2  10  31       65.65       57.98      8.70 o 
  -1  10  31       99.94      121.76     13.05 o 
   0  10  31      257.66      263.82     17.39 o 
   1  10  31      100.22      129.01     13.05 o 
   2  10  31       65.70       76.83     11.60 o 
   0   0  32      250.78      275.34     48.56 o 
   1   0  32        3.42        5.28      4.79 o 
   2   0  32      108.82      100.63      8.27 o 
   3   0  32       17.05       19.61     11.60 o 
   4   0  32       46.56       35.43      9.06 o 
   5   0  32      545.64      579.43     26.00 o 
   6   0  32        7.43        8.21     14.50 o 
   7   0  32       56.89       70.09      9.38 o 
   8   0  32       85.21       87.32      9.06 o 
  -8   1  32      147.76      153.19     11.14 o 
  -7   1  32      107.92       85.54     10.10 o 
  -6   1  32      132.62      140.84     13.21 o 
  -5   1  32      109.10      121.83     12.78 o 
  -4   1  32      288.11      245.82     17.39 o 
  -3   1  32      165.37      161.64     14.24 o 
  -2   1  32      651.70      630.32     19.16 o 
  -1   1  32      839.01      816.76     22.43 o 
   0   1  32      398.09      388.63     14.59 o 
   1   1  32      844.00      838.78     26.49 o 
   2   1  32      653.00      633.38     19.12 o 
   3   1  32      164.30      177.44     15.38 o 
   4   1  32      289.01      233.77     31.17 o 
   5   1  32      108.28      100.63     12.17 o 
   6   1  32      131.73      150.01     13.21 o 
   7   1  32      107.26      101.46     11.60 o 
   8   1  32      147.78      144.78     11.75 o 
  -8   2  32       77.39       65.23     10.15 o 
  -7   2  32      290.62      314.86     32.62 o 
  -6   2  32        3.49        6.67     10.15 o 
  -5   2  32      108.28      147.47     15.95 o 
  -4   2  32       25.26       15.86      8.67 o 
  -3   2  32      239.40      265.27     26.09 o 
  -2   2  32      277.36      310.79     19.97 o 
  -1   2  32      639.03      598.12     22.39 o 
   0   2  32      227.12      210.60     11.19 o 
   1   2  32      640.51      614.64     18.78 o 
   2   2  32      275.75      293.68     19.48 o 
   3   2  32      239.53      223.73     26.82 o 
   4   2  32       25.99       26.52     21.74 o 
   5   2  32      108.56      144.30     13.21 o 
   6   2  32        3.55        9.47      7.64 o 
   7   2  32      292.34      343.08     17.74 o 
   8   2  32       78.12       86.89      9.70 o 
  -5   3  32      104.03       92.77     17.39 o 
  -4   3  32      487.15      494.31     34.79 o 
  -3   3  32       19.16       17.39     13.05 o 
  -2   3  32     1048.04     1050.95     55.08 o 
  -1   3  32      417.62      398.72     22.55 o 
   0   3  32        6.32        0.38      6.10 o 
   1   3  32      423.24      389.79     38.41 o 
   2   3  32     1048.41     1056.53     43.68 o 
   3   3  32       19.40       20.46      6.94 o 
   4   3  32      488.85      467.46     18.04 o 
   5   3  32      104.68       89.62      8.62 o 
   6   3  32       50.10       40.87      6.94 o 
   7   3  32      135.65      174.26     13.21 o 
   8   3  32       15.66       11.60      5.90 o 
  -3   4  32       33.25       23.19     13.05 o 
  -2   4  32      188.73      189.90     21.74 o 
  -1   4  32      165.74      135.18     10.44 o 
   0   4  32      182.55      167.31     11.81 o 
   1   4  32      162.58      120.69     10.00 o 
   2   4  32      192.01      187.41     11.66 o 
   3   4  32       32.04       18.65     13.77 o 
   4   4  32       24.87       37.95      6.94 o 
   5   4  32       20.88       18.19      6.38 o 
   6   4  32      167.41      174.54     16.94 o 
   7   4  32      187.09      191.82     10.52 o 
   8   4  32      122.95      118.05      7.29 o 
  -4   5  32      318.57      316.01     21.74 o 
  -3   5  32       38.65       28.99     10.15 o 
  -2   5  32       33.15       36.24     10.15 o 
  -1   5  32      214.96      205.84     18.84 o 
   0   5  32        6.30        0.00      8.70 o 
   1   5  32      211.45      226.73     14.84 o 
   2   5  32       35.65       56.49     13.77 o 
   3   5  32       38.13       28.99      8.20 o 
   4   5  32      318.95      299.69     39.86 o 
   5   5  32       34.20       42.33     12.32 o 
   6   5  32      142.61      160.82      9.74 o 
   7   5  32      475.45      500.15     20.42 o 
  -5   6  32       31.39       42.04      8.70 o 
  -4   6  32       35.36       26.09      8.70 o 
  -3   6  32       41.82       47.84     10.15 o 
  -2   6  32       11.28        0.00      8.70 o 
  -1   6  32       49.01       69.58     13.05 o 
   0   6  32       31.78       15.95     10.15 o 
   1   6  32       49.07       68.13     13.05 o 
   2   6  32       12.29       10.15      8.70 o 
   3   6  32       41.65       23.19     10.15 o 
   4   6  32       36.65       37.69     11.60 o 
   5   6  32       33.98       39.14     11.60 o 
   6   6  32      102.99      107.27     13.05 o 
   7   6  32       66.68       92.77     11.60 o 
  -6   7  32      132.24      139.16     11.60 o 
  -5   7  32       64.47       72.48     10.15 o 
  -4   7  32      111.76      121.76     13.05 o 
  -3   7  32        2.58       18.84      8.70 o 
  -2   7  32      244.68      259.48     20.29 o 
  -1   7  32      107.98      126.11     15.95 o 
   0   7  32       60.14       39.14     10.15 o 
   1   7  32      107.82      123.21     15.95 o 
   2   7  32      248.23      214.54     18.84 o 
   3   7  32        2.39        4.35     10.15 o 
   4   7  32      109.86      134.81     15.95 o 
   5   7  32       64.99       75.38     13.05 o 
   6   7  32      131.18      127.56     14.50 o 
  -5   8  32      117.10      118.87     11.60 o 
  -4   8  32       30.28       49.29      8.70 o 
  -3   8  32      120.15      114.52     13.05 o 
  -2   8  32      210.62      239.18     18.84 o 
  -1   8  32      150.92      182.65     17.39 o 
   0   8  32       56.27       86.97     13.05 o 
   1   8  32      150.35      139.16     15.95 o 
   2   8  32      214.37      215.99     18.84 o 
   3   8  32      121.25      113.07     14.50 o 
   4   8  32       30.91       60.88     11.60 o 
   5   8  32      116.97       92.77     11.60 o 
  -3   9  32       27.01       27.54      7.25 o 
  -2   9  32       22.58       28.99      8.70 o 
  -1   9  32      114.64       98.57     11.60 o 
   0   9  32       13.60        0.00      7.25 o 
   1   9  32      113.81       91.32     11.60 o 
   2   9  32       23.22       26.09      8.70 o 
   3   9  32       26.93       33.34      8.70 o 
   0  10  32       38.28       47.84      8.70 o 
   1   0  33      116.47      107.98     10.08 o 
   2   0  33      639.00      639.45     28.17 o 
   3   0  33      747.19      707.84     55.08 o 
   4   0  33      454.85      479.63     23.94 o 
   5   0  33      199.24      188.05     14.63 o 
   6   0  33        6.99       29.81      8.01 o 
   7   0  33      175.61      196.68     36.96 o 
   8   0  33       28.98       24.42      6.60 o 
  -8   1  33        6.12       12.32      5.90 o 
  -7   1  33      172.79      186.61     15.22 o 
  -6   1  33       14.58       15.95      6.96 o 
  -5   1  33      356.12      379.39     20.84 o 
  -4   1  33        1.33        2.32      7.24 o 
  -3   1  33        1.31        1.26      7.64 o 
  -2   1  33      339.45      352.12     25.37 o 
  -1   1  33       15.34       13.05      8.20 o 
   0   1  33       32.13       29.67      8.67 o 
   1   1  33       15.14       13.05      8.20 o 
   2   1  33      339.77      334.32     20.50 o 
   3   1  33        1.38       10.24      7.64 o 
   4   1  33        1.18        9.66      7.64 o 
   5   1  33      357.13      414.94     20.84 o 
   6   1  33       14.51       28.92      8.01 o 
   7   1  33      174.54      205.45     14.24 o 
   8   1  33        6.18       13.05      5.90 o 
  -8   2  33      219.88      198.59     15.95 o 
  -7   2  33       47.55       54.61      8.01 o 
  -6   2  33       62.97       62.69     24.64 o 
  -5   2  33      109.10      110.31     11.75 o 
  -4   2  33      118.95      135.04     22.47 o 
  -3   2  33      593.84      603.05     26.59 o 
  -2   2  33        5.59        1.35      7.64 o 
  -1   2  33      236.50      224.69     16.40 o 
   0   2  33      977.93      980.61     35.88 o 
   1   2  33      233.41      215.51     39.86 o 
   2   2  33        5.09        0.00      7.18 o 
   3   2  33      591.78      549.24     25.56 o 
   4   2  33      118.40      124.00     12.78 o 
   5   2  33      109.52      101.17     11.75 o 
   6   2  33       62.74       68.13     10.10 o 
   7   2  33       48.09       50.95      8.67 o 
   8   2  33      217.70      209.81     15.22 o 
  -5   3  33      210.83      215.99     23.19 o 
  -4   3  33       77.81       72.48     15.95 o 
  -3   3  33       98.70       89.87     15.95 o 
  -2   3  33      752.11      707.40     42.04 o 
  -1   3  33      647.70      640.72     39.14 o 
   0   3  33      747.63      704.50     34.79 o 
   1   3  33      644.50      607.37     37.69 o 
   2   3  33      749.47      689.97     28.65 o 
   3   3  33       99.39      103.25     11.75 o 
   4   3  33       78.49       82.51     10.73 o 
   5   3  33      209.92      206.23     14.84 o 
   6   3  33      190.81      219.13     22.47 o 
   7   3  33       30.84       23.48      7.64 o 
   8   3  33       46.12       50.42      7.97 o 
  -3   4  33      109.73      118.87     18.84 o 
  -2   4  33        0.66        0.00     11.60 o 
  -1   4  33      657.32      613.17     39.14 o 
   0   4  33        0.42        3.62     15.22 o 
   1   4  33      655.90      643.40     25.56 o 
   2   4  33        0.74        9.95      7.64 o 
   3   4  33      112.18      104.25     11.14 o 
   4   4  33       17.56       14.37      6.46 o 
   5   4  33       64.01       53.37      7.22 o 
   6   4  33      248.95      252.85     13.18 o 
   7   4  33      469.48      501.85     16.41 o 
  -3   5  33      224.22      252.23     18.84 o 
  -2   5  33       10.21        5.80      8.70 o 
  -1   5  33      178.94      191.34     18.84 o 
   0   5  33      112.09       85.53     13.05 o 
   1   5  33      185.01      207.30     14.35 o 
   2   5  33       11.10        1.23      6.60 o 
   3   5  33      220.99      234.73     14.84 o 
   4   5  33       85.30       80.51      9.23 o 
   5   5  33       21.64       22.47      7.18 o 
   6   5  33      140.78      156.42     12.32 o 
   7   5  33      138.59      165.13     10.73 o 
  -4   6  33       31.40       34.79      8.70 o 
  -3   6  33       34.13        5.80      8.70 o 
  -2   6  33       89.72       88.42     13.05 o
[truncated: 24,652 more chars]
